# Supplementary material for: Lattice-mismatch-free construction of III-V/chalcogenide core-shell heterostructure nanowires
Source: Nat Commun. 2023 Nov 18;14:7480. doi: 10.1038/s41467-023-43323-x (PMC10657406; doi:10.1038/s41467-023-43323-x)
Supplement: Supplementary file 3 — Source Data [file 41467_2023_43323_MOESM3_ESM.xlsx]

## Sheet: Figure 1
1h				1i				1j XRD
shell thickness (nm)				diameter (nm)					GaSb	GaSb/GeS10s	GaSb/GeS30s	GaSb/GeS60s
10s	30s	60s		10s	30s	60s		2 theta	intensity	intensity	intensity	intensity
52.8	55.5	62.4		12.9	12.75	24		degree	a.u.	a.u.	a.u.	a.u.
40.4	62.26	59		9.2	13.13	32.7		20	0.14902	0.15017	0.12712	0.11523
49.64	64.9	57.2		9.7	15.1	16.8		20.01	0.14966	0.16279	0.12928	0.11446
69	57.5	57.2		13.6	13.2	21.5		20.02	0.14303	0.16114	0.13314	0.11904
66	67.9	52.7		13	17	17		20.03	0.14806	0.15977	0.13036	0.1224
59.4	63	72.7		14	15.1	22		20.04	0.1487	0.15968	0.12773	0.12057
46.5	64.8	54.3		10	19	19.5		20.05	0.15063	0.16216	0.12449	0.12
49.3	40.6	70.4		12.7	10.7	17.18		20.06	0.14489	0.15725	0.12898	0.11686
48.7	48.1	68.5		9.8	15.9	20.3		20.07	0.1386	0.16181	0.13504	0.13018
42.06	48	73		12.9	14.8	14.2		20.08	0.15648	0.17869	0.13489	0.11841
60.1	75.8	48.54		12.8	14.7	15.2		20.09	0.14374	0.16566	0.13776	0.12432
49.8	74.5	69.1		8	16.3	20.7		20.1	0.14733	0.17399	0.129	0.11692
50.14	57.3	67.8		9.9	14.9	17.6		20.11	0.14763	0.17215	0.12349	0.12252
50.4	53	65.3		11.8	12.6	20.5		20.12	0.14841	0.16515	0.12795	0.11763
52.1	59.3	56.3		11.2	17	18.3		20.13	0.15007	0.16859	0.1257	0.11945
50.5	56.9	43.85		8.6	13.7	11.15		20.14	0.15098	0.15577	0.13125	0.12385
50.37	57.8	58		9.4	15.2	14.5		20.15	0.14404	0.17011	0.12948	0.11648
41.5	56	68.5		11.7	12.5	21.5		20.16	0.15751	0.16779	0.13037	0.11502
47.5	51	60.6		10.1	14.1	17.7		20.17	0.15285	0.16079	0.13427	0.12571
46	50.1	59.3		9.8	14.2	19.3		20.18	0.14745	0.15656	0.13253	0.12575
70.5	59.3	79.7		15.7	16	27		20.19	0.15354	0.16645	0.13534	0.10895
								20.2	0.14321	0.15771	0.12985	0.11637
								20.21	0.15192	0.16366	0.12292	0.11462
								20.22	0.14954	0.15838	0.12662	0.12688
								20.23	0.15514	0.15912	0.13139	0.11875
								20.24	0.15473	0.17193	0.12863	0.11621
								20.25	0.15117	0.1632	0.12875	0.11221
								20.26	0.15428	0.16118	0.12665	0.12456
								20.27	0.13886	0.1564	0.11815	0.12258
								20.28	0.14166	0.15834	0.12724	0.12157
								20.29	0.15125	0.16496	0.12856	0.11692
								20.3	0.15592	0.15496	0.12524	0.1214
								20.31	0.14829	0.14487	0.12712	0.12511
								20.32	0.14664	0.15465	0.13217	0.11568
								20.33	0.14396	0.15592	0.13623	0.11725
								20.34	0.14043	0.16421	0.12412	0.11585
								20.35	0.14786	0.16429	0.12395	0.11538
								20.36	0.14182	0.16895	0.13828	0.12264
								20.37	0.15097	0.16111	0.12591	0.11655
								20.38	0.15016	0.16116	0.12648	0.11496
								20.39	0.14525	0.1516	0.12251	0.1253
								20.4	0.14517	0.17713	0.12603	0.11637
								20.41	0.14634	0.17096	0.12944	0.12459
								20.42	0.14952	0.16653	0.12864	0.12084
								20.43	0.15137	0.15943	0.12986	0.11804
								20.44	0.14326	0.16973	0.12686	0.1196
								20.45	0.14802	0.17125	0.12176	0.12004
								20.46	0.14667	0.15892	0.12673	0.12898
								20.47	0.14232	0.16502	0.11361	0.12627
								20.48	0.15646	0.1466	0.12063	0.12198
								20.49	0.15212	0.14826	0.12775	0.11037
								20.5	0.14468	0.16644	0.12349	0.11357
								20.51	0.15484	0.15494	0.12852	0.11661
								20.52	0.15161	0.17473	0.12489	0.11383
								20.53	0.15148	0.16104	0.13321	0.12554
								20.54	0.15183	0.16169	0.13308	0.11791
								20.55	0.14723	0.16537	0.12309	0.11839
								20.56	0.14353	0.16635	0.13148	0.12414
								20.57	0.15269	0.15597	0.13074	0.12363
								20.58	0.15071	0.15754	0.11606	0.12654
								20.59	0.1499	0.17463	0.12912	0.10816
								20.6	0.14597	0.15903	0.12209	0.12166
								20.61	0.14876	0.15722	0.12718	0.12471
								20.62	0.15361	0.1619	0.12797	0.1199
								20.63	0.14558	0.16216	0.12006	0.11568
								20.64	0.13981	0.16554	0.11932	0.11269
								20.65	0.15017	0.15356	0.12414	0.12082
								20.66	0.14711	0.16086	0.12611	0.11997
								20.67	0.13916	0.15351	0.12569	0.12354
								20.68	0.14214	0.16625	0.12099	0.11472
								20.69	0.14573	0.1582	0.13366	0.11636
								20.7	0.15204	0.17084	0.12369	0.124
								20.71	0.13988	0.16435	0.13248	0.12011
								20.72	0.14541	0.16342	0.1291	0.11339
								20.73	0.1532	0.15955	0.12526	0.11896
								20.74	0.15575	0.16368	0.12664	0.12423
								20.75	0.14839	0.15074	0.12322	0.11496
								20.76	0.14632	0.15557	0.13597	0.12544
								20.77	0.14449	0.16261	0.13263	0.1158
								20.78	0.16081	0.16325	0.13538	0.10844
								20.79	0.14749	0.16058	0.13273	0.11188
								20.8	0.14198	0.16921	0.13066	0.11763
								20.81	0.14205	0.16781	0.13098	0.11941
								20.82	0.15109	0.1583	0.12315	0.11498
								20.83	0.13907	0.1591	0.13474	0.12439
								20.84	0.15454	0.15176	0.12972	0.12071
								20.85	0.14722	0.16718	0.13019	0.12651
								20.86	0.14564	0.16944	0.12994	0.12324
								20.87	0.1501	0.16205	0.13504	0.1177
								20.88	0.14551	0.16085	0.12833	0.11076
								20.89	0.14711	0.1558	0.13486	0.1239
								20.9	0.15986	0.16639	0.12912	0.11723
								20.91	0.13369	0.18541	0.12683	0.11742
								20.92	0.14096	0.16	0.1235	0.1085
								20.93	0.14716	0.16005	0.13276	0.1155
								20.94	0.15018	0.16205	0.13413	0.11987
								20.95	0.14752	0.16023	0.13281	0.12379
								20.96	0.14758	0.17228	0.13134	0.11521
								20.97	0.14997	0.17228	0.1175	0.11983
								20.98	0.14887	0.16486	0.12773	0.12519
								20.99	0.15822	0.15969	0.12875	0.1147
								21	0.14958	0.16187	0.14375	0.1168
								21.01	0.14034	0.14797	0.12479	0.11813
								21.02	0.14735	0.15846	0.12208	0.11599
								21.03	0.14576	0.15917	0.12014	0.11646
								21.04	0.15032	0.16636	0.12676	0.12618
								21.05	0.14622	0.18135	0.12567	0.11917
								21.06	0.15372	0.15783	0.11946	0.11042
								21.07	0.14829	0.1661	0.12142	0.12202
								21.08	0.13699	0.15349	0.11665	0.11939
								21.09	0.15379	0.15712	0.13248	0.11783
								21.1	0.14123	0.15156	0.12402	0.1295
								21.11	0.14693	0.15144	0.13128	0.1183
								21.12	0.14975	0.15261	0.12493	0.13009
								21.13	0.13477	0.16401	0.12613	0.11174
								21.14	0.14186	0.16755	0.12256	0.11673
								21.15	0.15234	0.15845	0.11826	0.12163
								21.16	0.15078	0.15645	0.12345	0.11592
								21.17	0.14717	0.15356	0.12786	0.1237
								21.18	0.13553	0.16005	0.13165	0.11701
								21.19	0.15595	0.15379	0.12571	0.1174
								21.2	0.15424	0.16513	0.11899	0.11862
								21.21	0.14555	0.16106	0.13066	0.1252
								21.22	0.15273	0.15804	0.1201	0.11504
								21.23	0.14132	0.14926	0.12639	0.1208
								21.24	0.14725	0.147	0.11836	0.11916
								21.25	0.14876	0.16808	0.11255	0.12198
								21.26	0.13962	0.15919	0.11939	0.12396
								21.27	0.14483	0.15172	0.12473	0.10985
								21.28	0.14486	0.1719	0.12171	0.11465
								21.29	0.15028	0.16764	0.13493	0.11466
								21.3	0.141	0.16871	0.13164	0.11882
								21.31	0.14037	0.15717	0.11684	0.1117
								21.32	0.13605	0.16127	0.12846	0.12118
								21.33	0.1566	0.15838	0.13072	0.10714
								21.34	0.14268	0.14475	0.12689	0.11632
								21.35	0.14959	0.15178	0.12144	0.11917
								21.36	0.13944	0.15154	0.12637	0.12004
								21.37	0.13785	0.16356	0.1258	0.11314
								21.38	0.15181	0.16074	0.12815	0.11334
								21.39	0.1499	0.1646	0.12502	0.11552
								21.4	0.15071	0.15642	0.12633	0.11567
								21.41	0.13919	0.15913	0.13451	0.12027
								21.42	0.15046	0.1565	0.12147	0.12783
								21.43	0.14633	0.16366	0.13723	0.10604
								21.44	0.13693	0.16643	0.11968	0.12564
								21.45	0.14161	0.1599	0.12497	0.11315
								21.46	0.13394	0.1629	0.13046	0.11347
								21.47	0.14309	0.15814	0.12528	0.11555
								21.48	0.13985	0.15713	0.12394	0.11276
								21.49	0.15025	0.15945	0.13401	0.12131
								21.5	0.15111	0.1564	0.12294	0.12294
								21.51	0.14208	0.15645	0.11879	0.11855
								21.52	0.13559	0.16702	0.12808	0.11447
								21.53	0.14658	0.16489	0.12275	0.11637
								21.54	0.16241	0.16531	0.12866	0.10668
								21.55	0.13861	0.16056	0.12817	0.11534
								21.56	0.14185	0.16528	0.1226	0.1287
								21.57	0.13951	0.16175	0.12272	0.12129
								21.58	0.14504	0.15386	0.12111	0.11509
								21.59	0.14118	0.14557	0.12042	0.1192
								21.6	0.1449	0.15923	0.1355	0.1177
								21.61	0.14425	0.16074	0.11857	0.11865
								21.62	0.14158	0.14882	0.13247	0.11751
								21.63	0.13951	0.15984	0.13068	0.11716
								21.64	0.13559	0.16314	0.12218	0.11865
								21.65	0.14887	0.15033	0.1328	0.11159
								21.66	0.15327	0.16508	0.1327	0.11351
								21.67	0.15149	0.16141	0.13229	0.12054
								21.68	0.16065	0.1556	0.12954	0.11752
								21.69	0.14395	0.14492	0.12965	0.11821
								21.7	0.15026	0.16168	0.13671	0.12242
								21.71	0.14943	0.15977	0.12119	0.11695
								21.72	0.15278	0.15364	0.12516	0.12118
								21.73	0.14658	0.15321	0.13157	0.11896
								21.74	0.15404	0.1671	0.12371	0.11825
								21.75	0.13838	0.15436	0.13125	0.11031
								21.76	0.13882	0.16309	0.12087	0.1143
								21.77	0.13026	0.1586	0.1267	0.12163
								21.78	0.14613	0.16891	0.13428	0.11813
								21.79	0.14489	0.16057	0.1323	0.11592
								21.8	0.14452	0.15917	0.12374	0.11381
								21.81	0.14745	0.15939	0.12896	0.11905
								21.82	0.13636	0.1581	0.13137	0.11867
								21.83	0.14128	0.15574	0.13301	0.12196
								21.84	0.15004	0.16141	0.13272	0.1157
								21.85	0.14333	0.16035	0.1218	0.1178
								21.86	0.15369	0.15502	0.12453	0.12184
								21.87	0.15341	0.15413	0.12648	0.11729
								21.88	0.14197	0.16607	0.11775	0.109
								21.89	0.13883	0.16426	0.12092	0.11442
								21.9	0.13738	0.15915	0.11909	0.11404
								21.91	0.1434	0.16539	0.13077	0.11502
								21.92	0.14854	0.15676	0.12405	0.12582
								21.93	0.14829	0.15995	0.13616	0.11583
								21.94	0.1416	0.16247	0.12968	0.1155
								21.95	0.14033	0.15801	0.13535	0.11855
								21.96	0.14822	0.16221	0.12522	0.10994
								21.97	0.14267	0.1535	0.12024	0.11418
								21.98	0.14146	0.15373	0.12637	0.1221
								21.99	0.14349	0.1529	0.12183	0.12273
								22	0.14463	0.16147	0.12812	0.12227
								22.01	0.15153	0.16192	0.12666	0.12079
								22.02	0.15406	0.15623	0.12924	0.1133
								22.03	0.14597	0.1609	0.12177	0.11505
								22.04	0.14447	0.14773	0.13598	0.11357
								22.05	0.15068	0.15382	0.12917	0.11655
								22.06	0.15056	0.159	0.12631	0.11677
								22.07	0.15352	0.16456	0.13257	0.1209
								22.08	0.14954	0.15052	0.12391	0.12129
								22.09	0.14473	0.16157	0.12837	0.11453
								22.1	0.13625	0.1521	0.12138	0.11413
								22.11	0.14078	0.15606	0.12573	0.11714
								22.12	0.13887	0.14969	0.12597	0.12252
								22.13	0.15157	0.16495	0.12425	0.1212
								22.14	0.14315	0.16351	0.13046	0.11756
								22.15	0.13897	0.15784	0.12476	0.11915
								22.16	0.14677	0.16609	0.13042	0.11278
								22.17	0.13536	0.16113	0.11424	0.10775
								22.18	0.15466	0.16057	0.1209	0.1087
								22.19	0.14616	0.15576	0.12026	0.10696
								22.2	0.14375	0.16485	0.11526	0.11576
								22.21	0.14918	0.16573	0.12717	0.1105
								22.22	0.15179	0.15165	0.11502	0.11367
								22.23	0.14924	0.15786	0.11495	0.11124
								22.24	0.14087	0.16244	0.12325	0.11348
								22.25	0.13907	0.16336	0.11898	0.11183
								22.26	0.14312	0.16382	0.11782	0.11365
								22.27	0.14795	0.15922	0.12455	0.11733
								22.28	0.14998	0.15548	0.11411	0.12099
								22.29	0.14644	0.15842	0.13113	0.12059
								22.3	0.14022	0.14596	0.1239	0.10834
								22.31	0.14479	0.15428	0.12199	0.12374
								22.32	0.13687	0.15932	0.11896	0.11257
								22.33	0.13848	0.15687	0.12916	0.11185
								22.34	0.13874	0.16199	0.12408	0.11187
								22.35	0.14164	0.14514	0.11396	0.11709
								22.36	0.14385	0.15232	0.11405	0.11535
								22.37	0.15315	0.15632	0.11659	0.11904
								22.38	0.13648	0.14205	0.11919	0.11067
								22.39	0.14069	0.17352	0.12155	0.10989
								22.4	0.14127	0.16674	0.11262	0.12425
								22.41	0.14305	0.16886	0.13094	0.11153
								22.42	0.15005	0.14519	0.11848	0.12041
								22.43	0.13717	0.15245	0.13367	0.12151
								22.44	0.13829	0.14676	0.13335	0.10957
								22.45	0.13874	0.15903	0.12583	0.11192
								22.46	0.14157	0.16424	0.12475	0.10541
								22.47	0.13969	0.16859	0.12709	0.11724
								22.48	0.13996	0.14869	0.11683	0.10896
								22.49	0.14745	0.16274	0.11436	0.11568
								22.5	0.1472	0.15416	0.11684	0.12204
								22.51	0.15883	0.1554	0.12772	0.11324
								22.52	0.15544	0.1524	0.12863	0.1097
								22.53	0.14374	0.16133	0.12565	0.11147
								22.54	0.14458	0.15304	0.12458	0.119
								22.55	0.15174	0.15175	0.12211	0.1205
								22.56	0.14972	0.15682	0.11864	0.11724
								22.57	0.14116	0.15104	0.1246	0.11767
								22.58	0.13798	0.15245	0.12548	0.11954
								22.59	0.14562	0.15647	0.12975	0.11477
								22.6	0.13909	0.16009	0.11585	0.10924
								22.61	0.14571	0.15511	0.11939	0.12091
								22.62	0.14232	0.14446	0.1286	0.12391
								22.63	0.15304	0.15231	0.13275	0.11812
								22.64	0.14084	0.16586	0.12775	0.1098
								22.65	0.1463	0.16307	0.11603	0.11028
								22.66	0.14852	0.15949	0.12231	0.12329
								22.67	0.14879	0.14695	0.12722	0.11317
								22.68	0.14997	0.16355	0.12949	0.11187
								22.69	0.14996	0.15012	0.12589	0.10898
								22.7	0.15689	0.15609	0.12252	0.11353
								22.71	0.14146	0.15386	0.12453	0.12159
								22.72	0.15105	0.15104	0.13012	0.11995
								22.73	0.15006	0.16695	0.12682	0.12279
								22.74	0.1491	0.15454	0.118	0.1233
								22.75	0.15457	0.1666	0.12896	0.121
								22.76	0.15853	0.16009	0.13283	0.11802
								22.77	0.1534	0.17137	0.12302	0.12397
								22.78	0.15336	0.16695	0.12585	0.12294
								22.79	0.15344	0.16139	0.13229	0.11894
								22.8	0.14066	0.16018	0.12955	0.12124
								22.81	0.15131	0.16161	0.12496	0.12354
								22.82	0.14092	0.16443	0.1265	0.12231
								22.83	0.14891	0.15476	0.12903	0.12204
								22.84	0.1486	0.16217	0.12582	0.1248
								22.85	0.14143	0.17596	0.13155	0.11423
								22.86	0.14949	0.16596	0.12244	0.12496
								22.87	0.13697	0.1541	0.1279	0.11977
								22.88	0.14624	0.15797	0.11914	0.12052
								22.89	0.15093	0.15941	0.13063	0.12446
								22.9	0.14327	0.14874	0.12619	0.11943
								22.91	0.14486	0.16438	0.12182	0.11609
								22.92	0.13457	0.14829	0.12335	0.1137
								22.93	0.14354	0.15695	0.1178	0.10455
								22.94	0.14589	0.15691	0.12761	0.11675
								22.95	0.14534	0.15591	0.12617	0.11642
								22.96	0.1405	0.14913	0.12393	0.11676
								22.97	0.14252	0.15683	0.12144	0.11064
								22.98	0.14234	0.15191	0.12445	0.1113
								22.99	0.1438	0.16085	0.12797	0.1095
								23	0.12792	0.16447	0.1202	0.12043
								23.01	0.14388	0.16282	0.12737	0.11425
								23.02	0.14014	0.16212	0.12143	0.1017
								23.03	0.14827	0.16411	0.12037	0.11285
								23.04	0.14433	0.15359	0.12118	0.11867
								23.05	0.1491	0.15684	0.126	0.1119
								23.06	0.1457	0.14108	0.12011	0.11905
								23.07	0.13576	0.15171	0.11558	0.12348
								23.08	0.14603	0.1548	0.11819	0.12192
								23.09	0.14448	0.1442	0.1267	0.11953
								23.1	0.14577	0.15492	0.12222	0.10807
								23.11	0.14739	0.15175	0.1323	0.11914
								23.12	0.13071	0.16556	0.12775	0.11712
								23.13	0.14613	0.15092	0.10595	0.11275
								23.14	0.14632	0.14607	0.11838	0.11302
								23.15	0.14789	0.13721	0.1293	0.11238
								23.16	0.14221	0.14638	0.11393	0.11365
								23.17	0.14277	0.14548	0.12477	0.1121
								23.18	0.14451	0.15625	0.12968	0.11078
								23.19	0.13565	0.14804	0.11301	0.11259
								23.2	0.1458	0.16741	0.12411	0.11212
								23.21	0.13988	0.16097	0.12418	0.11411
								23.22	0.14069	0.16319	0.13263	0.11576
								23.23	0.14093	0.15144	0.12353	0.1124
								23.24	0.143	0.15817	0.11808	0.11078
								23.25	0.14832	0.14762	0.1215	0.11119
								23.26	0.14945	0.15677	0.11732	0.11808
								23.27	0.1441	0.14941	0.11246	0.11511
								23.28	0.14631	0.15712	0.11467	0.11284
								23.29	0.13599	0.14972	0.12173	0.11479
								23.3	0.13514	0.15407	0.12267	0.11633
								23.31	0.14367	0.1569	0.11479	0.11354
								23.32	0.13153	0.15896	0.12476	0.11808
								23.33	0.14308	0.1504	0.12	0.10813
								23.34	0.14274	0.15262	0.11943	0.11561
								23.35	0.146	0.14825	0.11508	0.11115
								23.36	0.13347	0.15898	0.11807	0.11341
								23.37	0.1441	0.15055	0.12014	0.11297
								23.38	0.13833	0.15694	0.11624	0.11069
								23.39	0.14046	0.15433	0.12536	0.11893
								23.4	0.138	0.15163	0.11932	0.11301
								23.41	0.13972	0.15257	0.11848	0.10346
								23.42	0.14817	0.15105	0.1193	0.11073
								23.43	0.13706	0.15524	0.11858	0.11313
								23.44	0.15162	0.15053	0.11063	0.11461
								23.45	0.14529	0.14618	0.11822	0.112
								23.46	0.14262	0.15675	0.1174	0.11603
								23.47	0.14948	0.15863	0.11907	0.10962
								23.48	0.14645	0.15076	0.11619	0.11758
								23.49	0.13873	0.1561	0.11544	0.11177
								23.5	0.13511	0.14162	0.11764	0.11127
								23.51	0.14157	0.15279	0.12498	0.11655
								23.52	0.12872	0.15532	0.11156	0.10676
								23.53	0.14453	0.15911	0.12338	0.09573
								23.54	0.13807	0.14575	0.10858	0.11776
								23.55	0.13824	0.14401	0.13151	0.1094
								23.56	0.14199	0.15062	0.11272	0.10741
								23.57	0.13826	0.15894	0.11502	0.11674
								23.58	0.13481	0.15719	0.11844	0.10096
								23.59	0.1421	0.15745	0.12415	0.11943
								23.6	0.14183	0.14549	0.11698	0.11686
								23.61	0.1404	0.15318	0.11957	0.11732
								23.62	0.13978	0.15565	0.11161	0.10694
								23.63	0.14138	0.15406	0.12007	0.10872
								23.64	0.14203	0.1503	0.12532	0.11438
								23.65	0.14346	0.14283	0.12217	0.1152
								23.66	0.14162	0.14886	0.11687	0.11566
								23.67	0.15537	0.14769	0.12463	0.12201
								23.68	0.14244	0.14671	0.12858	0.11269
								23.69	0.13909	0.15084	0.12166	0.11328
								23.7	0.14125	0.15887	0.12095	0.11108
								23.71	0.1381	0.14156	0.12382	0.11098
								23.72	0.14155	0.13568	0.11799	0.10987
								23.73	0.14226	0.1405	0.11502	0.10762
								23.74	0.13366	0.14223	0.11929	0.11549
								23.75	0.13021	0.14594	0.11679	0.11683
								23.76	0.13304	0.16054	0.11279	0.11043
								23.77	0.14343	0.15737	0.10036	0.10332
								23.78	0.13913	0.16317	0.11587	0.10428
								23.79	0.14937	0.15053	0.11685	0.10884
								23.8	0.1413	0.1403	0.11778	0.11597
								23.81	0.14115	0.1423	0.11762	0.11339
								23.82	0.13616	0.15636	0.12005	0.11471
								23.83	0.14125	0.14765	0.11434	0.10866
								23.84	0.13939	0.15186	0.12434	0.11296
								23.85	0.15394	0.15008	0.13195	0.10479
								23.86	0.13498	0.15517	0.12596	0.10675
								23.87	0.1362	0.14726	0.1147	0.11803
								23.88	0.13737	0.15307	0.11725	0.11345
								23.89	0.14173	0.15171	0.11264	0.11437
								23.9	0.13224	0.14388	0.1196	0.112
								23.91	0.13275	0.15821	0.12373	0.1204
								23.92	0.14248	0.15328	0.12584	0.12222
								23.93	0.1382	0.15177	0.12525	0.11126
								23.94	0.14495	0.14794	0.11827	0.10587
								23.95	0.14639	0.14172	0.11817	0.11002
								23.96	0.13902	0.15697	0.11926	0.10469
								23.97	0.14034	0.14583	0.10774	0.11538
								23.98	0.14375	0.1568	0.11466	0.11108
								23.99	0.13779	0.1464	0.12274	0.11012
								24	0.14829	0.15215	0.13049	0.11548
								24.01	0.14475	0.15409	0.11497	0.10704
								24.02	0.14933	0.1508	0.11321	0.10321
								24.03	0.13762	0.14838	0.13218	0.1041
								24.04	0.14376	0.14305	0.12372	0.10941
								24.05	0.14429	0.15263	0.12135	0.11383
								24.06	0.14982	0.14715	0.12281	0.10569
								24.07	0.14494	0.16516	0.11539	0.1122
								24.08	0.14199	0.15367	0.12254	0.10969
								24.09	0.14209	0.14989	0.10725	0.10693
								24.1	0.15037	0.14456	0.11936	0.11738
								24.11	0.13979	0.14413	0.11768	0.11123
								24.12	0.14748	0.1527	0.11804	0.10815
								24.13	0.13844	0.16788	0.12078	0.11764
								24.14	0.1489	0.16297	0.1127	0.11538
								24.15	0.14359	0.15583	0.11761	0.11623
								24.16	0.13635	0.15376	0.11034	0.10427
								24.17	0.14412	0.14974	0.13164	0.11323
								24.18	0.14052	0.14496	0.11727	0.11617
								24.19	0.13227	0.14792	0.12085	0.11283
								24.2	0.1368	0.1576	0.11657	0.11005
								24.21	0.14443	0.15226	0.1241	0.1085
								24.22	0.14172	0.14805	0.12489	0.11043
								24.23	0.13567	0.14775	0.13361	0.11294
								24.24	0.14032	0.15276	0.12609	0.10971
								24.25	0.14636	0.15026	0.12294	0.11735
								24.26	0.13332	0.15743	0.12793	0.11398
								24.27	0.1407	0.1449	0.12517	0.11363
								24.28	0.1318	0.15543	0.12666	0.10831
								24.29	0.14047	0.14834	0.12615	0.10092
								24.3	0.1444	0.15396	0.11671	0.11791
								24.31	0.14211	0.1513	0.12296	0.11216
								24.32	0.14627	0.14715	0.12168	0.10785
								24.33	0.14715	0.14108	0.11161	0.11045
								24.34	0.13784	0.1518	0.12785	0.11333
								24.35	0.14401	0.15502	0.11961	0.10738
								24.36	0.14274	0.15455	0.12147	0.12173
								24.37	0.14254	0.15934	0.11285	0.10899
								24.38	0.13154	0.15135	0.12091	0.11231
								24.39	0.15846	0.1527	0.12515	0.10417
								24.4	0.12636	0.15895	0.12347	0.11985
								24.41	0.1433	0.15423	0.12867	0.11686
								24.42	0.14875	0.14638	0.11765	0.11403
								24.43	0.14188	0.15154	0.12482	0.11655
								24.44	0.15096	0.15576	0.1274	0.11521
								24.45	0.14556	0.15986	0.12277	0.1192
								24.46	0.14045	0.15712	0.12192	0.11902
								24.47	0.1361	0.14369	0.12547	0.11616
								24.48	0.14426	0.14548	0.12856	0.12398
								24.49	0.1497	0.15031	0.12737	0.11346
								24.5	0.14601	0.15363	0.11863	0.11416
								24.51	0.13537	0.15208	0.12271	0.1118
								24.52	0.14368	0.15262	0.1255	0.11288
								24.53	0.13915	0.15725	0.13348	0.11417
								24.54	0.13748	0.16073	0.12747	0.11241
								24.55	0.15172	0.15939	0.11849	0.11688
								24.56	0.13796	0.15108	0.12694	0.11311
								24.57	0.14154	0.1477	0.13548	0.10904
								24.58	0.14684	0.15813	0.12573	0.11467
								24.59	0.1542	0.15166	0.1267	0.11335
								24.6	0.14536	0.1555	0.13312	0.11956
								24.61	0.15285	0.15533	0.13181	0.11678
								24.62	0.14214	0.16011	0.11588	0.12067
								24.63	0.15556	0.15802	0.12148	0.11966
								24.64	0.1354	0.15468	0.12457	0.11228
								24.65	0.1407	0.15802	0.12654	0.11826
								24.66	0.15522	0.13968	0.1274	0.12308
								24.67	0.14653	0.14994	0.12647	0.11684
								24.68	0.15418	0.15648	0.13332	0.12102
								24.69	0.14542	0.166	0.12667	0.13278
								24.7	0.14775	0.14447	0.12238	0.12378
								24.71	0.14549	0.16362	0.1228	0.11731
								24.72	0.14581	0.16273	0.12474	0.10991
								24.73	0.14737	0.16517	0.13869	0.12012
								24.74	0.14807	0.15802	0.13653	0.13166
								24.75	0.14288	0.164	0.12907	0.12007
								24.76	0.15849	0.16018	0.12429	0.11618
								24.77	0.1591	0.16424	0.12756	0.12039
								24.78	0.15905	0.15893	0.1239	0.12627
								24.79	0.15178	0.16552	0.13476	0.12601
								24.8	0.15728	0.15729	0.14152	0.11809
								24.81	0.15264	0.15756	0.14396	0.12366
								24.82	0.14752	0.16988	0.13691	0.12605
								24.83	0.16345	0.16624	0.13058	0.11661
								24.84	0.16052	0.15924	0.14344	0.12011
								24.85	0.1577	0.16949	0.13881	0.12323
								24.86	0.16458	0.17497	0.1317	0.11966
								24.87	0.16826	0.18342	0.13546	0.13125
								24.88	0.15919	0.17793	0.13565	0.12405
								24.89	0.17199	0.16824	0.14149	0.12908
								24.9	0.16406	0.18055	0.14626	0.13889
								24.91	0.15097	0.17732	0.1508	0.13053
								24.92	0.16358	0.19112	0.15106	0.13652
								24.93	0.15662	0.19368	0.15799	0.13257
								24.94	0.16652	0.18376	0.15691	0.14682
								24.95	0.17132	0.19353	0.15785	0.1451
								24.96	0.17047	0.19915	0.14792	0.14618
								24.97	0.17965	0.19619	0.17335	0.14146
								24.98	0.175	0.1831	0.17845	0.14665
								24.99	0.19051	0.20183	0.172	0.14881
								25	0.1873	0.1994	0.17857	0.15112
								25.01	0.18852	0.21968	0.18455	0.16434
								25.02	0.21753	0.23075	0.20629	0.17537
								25.03	0.19975	0.23277	0.20698	0.1854
								25.04	0.20439	0.24814	0.19485	0.18882
								25.05	0.21051	0.24056	0.2202	0.19672
								25.06	0.21787	0.24582	0.2213	0.19445
								25.07	0.22854	0.26814	0.22931	0.20791
								25.08	0.23785	0.27136	0.2493	0.21791
								25.09	0.2595	0.29054	0.27899	0.22434
								25.1	0.26163	0.31101	0.29123	0.24426
								25.11	0.28166	0.30865	0.32268	0.25216
								25.12	0.28639	0.3499	0.33621	0.26978
								25.13	0.32904	0.34707	0.34436	0.28104
								25.14	0.34907	0.38747	0.38403	0.31831
								25.15	0.3641	0.42187	0.4212	0.34016
								25.16	0.39465	0.47216	0.44718	0.36908
								25.17	0.43251	0.51076	0.49693	0.39931
								25.18	0.46782	0.52763	0.53262	0.43207
								25.19	0.49953	0.57839	0.59091	0.47834
								25.2	0.55622	0.62979	0.63572	0.52469
								25.21	0.60064	0.65844	0.69371	0.57649
								25.22	0.66904	0.7427	0.75291	0.63107
								25.23	0.74173	0.77864	0.83025	0.70228
								25.24	0.77491	0.87406	0.86678	0.75653
								25.25	0.83978	0.92552	0.91694	0.8095
								25.26	0.89835	0.98671	0.97432	0.88921
								25.27	0.9661	0.99198	1	0.97373
								25.28	1	1	0.99844	1
								25.29	0.98582	0.97173	0.97099	0.99408
								25.3	0.93761	0.93467	0.88861	0.96722
								25.31	0.88686	0.85131	0.8051	0.89092
								25.32	0.81604	0.78005	0.77779	0.81967
								25.33	0.76453	0.75606	0.73096	0.7798
								25.34	0.75077	0.69996	0.66302	0.72451
								25.35	0.67372	0.64368	0.62517	0.68387
								25.36	0.6188	0.59474	0.55604	0.62492
								25.37	0.54254	0.53999	0.48913	0.5511
								25.38	0.48071	0.45335	0.43376	0.48986
								25.39	0.42507	0.4137	0.40231	0.42717
								25.4	0.36949	0.35389	0.35578	0.37497
								25.41	0.33665	0.35632	0.32142	0.33753
								25.42	0.31134	0.33256	0.2933	0.31049
								25.43	0.27982	0.30774	0.27795	0.2827
								25.44	0.28573	0.29693	0.26944	0.27295
								25.45	0.24461	0.27634	0.23914	0.23572
								25.46	0.25416	0.24543	0.23027	0.23232
								25.47	0.2226	0.24203	0.21989	0.20488
								25.48	0.20252	0.232	0.19999	0.20207
								25.49	0.22466	0.22826	0.19194	0.19417
								25.5	0.20494	0.21263	0.18327	0.19472
								25.51	0.19574	0.1974	0.18005	0.17927
								25.52	0.19385	0.20974	0.18599	0.17069
								25.53	0.19402	0.20555	0.16553	0.1714
								25.54	0.19225	0.19836	0.1692	0.16233
								25.55	0.18342	0.18882	0.17552	0.14951
								25.56	0.17115	0.19341	0.15884	0.14695
								25.57	0.17565	0.18285	0.15764	0.14834
								25.58	0.17169	0.18184	0.15011	0.14193
								25.59	0.16553	0.16922	0.14577	0.1371
								25.6	0.16566	0.16948	0.15322	0.13078
								25.61	0.16792	0.1769	0.1447	0.13458
								25.62	0.16661	0.16668	0.1408	0.13949
								25.63	0.1672	0.17595	0.14522	0.13418
								25.64	0.15398	0.16774	0.14013	0.13777
								25.65	0.16587	0.16525	0.13123	0.12601
								25.66	0.15131	0.17228	0.12479	0.12583
								25.67	0.16044	0.17086	0.13947	0.13266
								25.68	0.16063	0.15644	0.13024	0.12791
								25.69	0.14928	0.17113	0.13517	0.12406
								25.7	0.14952	0.16088	0.13673	0.12762
								25.71	0.13196	0.1597	0.1294	0.12404
								25.72	0.14471	0.1673	0.12821	0.12329
								25.73	0.14447	0.15375	0.12879	0.12915
								25.74	0.15406	0.15738	0.12845	0.1251
								25.75	0.14383	0.16569	0.13222	0.12173
								25.76	0.13835	0.15361	0.1288	0.12136
								25.77	0.1472	0.15804	0.13239	0.11489
								25.78	0.15046	0.15528	0.12903	0.11926
								25.79	0.14538	0.151	0.11789	0.11856
								25.8	0.14644	0.1508	0.11528	0.11698
								25.81	0.14467	0.14897	0.12728	0.11499
								25.82	0.15036	0.14342	0.12764	0.11648
								25.83	0.1497	0.14601	0.12647	0.11719
								25.84	0.14791	0.14605	0.11839	0.11444
								25.85	0.14426	0.14659	0.13128	0.12419
								25.86	0.13217	0.13883	0.12086	0.11529
								25.87	0.13962	0.14935	0.13589	0.12173
								25.88	0.13606	0.15834	0.12934	0.10943
								25.89	0.12977	0.14231	0.12288	0.10659
								25.9	0.13785	0.14125	0.11032	0.10581
								25.91	0.13361	0.14636	0.1224	0.11233
								25.92	0.14167	0.14839	0.11971	0.108
								25.93	0.14335	0.14587	0.11762	0.11569
								25.94	0.14262	0.14909	0.11835	0.1156
								25.95	0.13845	0.14196	0.11471	0.11301
								25.96	0.1403	0.14082	0.12223	0.11279
								25.97	0.1335	0.1452	0.12046	0.11205
								25.98	0.13282	0.15326	0.12531	0.10987
								25.99	0.1412	0.14456	0.11604	0.11671
								26	0.13467	0.13694	0.10246	0.11066
								26.01	0.13795	0.14052	0.11259	0.10759
								26.02	0.1279	0.15542	0.12183	0.1133
								26.03	0.13844	0.13583	0.12173	0.10303
								26.04	0.13884	0.14044	0.12299	0.10524
								26.05	0.12986	0.135	0.10954	0.10304
								26.06	0.13191	0.14736	0.11421	0.10954
								26.07	0.14127	0.14216	0.10772	0.10001
								26.08	0.13256	0.14795	0.10694	0.11911
								26.09	0.14125	0.13648	0.11499	0.09583
								26.1	0.13522	0.13222	0.12077	0.11152
								26.11	0.13225	0.13704	0.11543	0.10993
								26.12	0.12769	0.14107	0.11939	0.1123
								26.13	0.1299	0.14754	0.11785	0.10719
								26.14	0.13285	0.1347	0.11395	0.10487
								26.15	0.12866	0.13116	0.11369	0.10386
								26.16	0.13081	0.13585	0.11824	0.10968
								26.17	0.13359	0.14191	0.11792	0.10045
								26.18	0.12994	0.13728	0.11842	0.1044
								26.19	0.13098	0.14364	0.11039	0.1023
								26.2	0.12944	0.14468	0.11873	0.11105
								26.21	0.12921	0.15105	0.11757	0.0978
								26.22	0.13275	0.13841	0.1116	0.10672
								26.23	0.1218	0.13769	0.11608	0.10301
								26.24	0.13154	0.13571	0.11329	0.1005
								26.25	0.13736	0.14267	0.1134	0.10242
								26.26	0.13064	0.1347	0.10523	0.10409
								26.27	0.12625	0.13468	0.11341	0.1044
								26.28	0.12012	0.15113	0.11848	0.10706
								26.29	0.1357	0.13939	0.11695	0.10085
								26.3	0.13357	0.14447	0.10921	0.10199
								26.31	0.13547	0.1423	0.10691	0.10098
								26.32	0.12632	0.1482	0.11873	0.1079
								26.33	0.12418	0.1378	0.11445	0.0988
								26.34	0.13312	0.15027	0.10254	0.10075
								26.35	0.12915	0.14763	0.10476	0.09991
								26.36	0.11825	0.12997	0.10919	0.09975
								26.37	0.13304	0.13477	0.1164	0.09018
								26.38	0.12627	0.13715	0.11339	0.10122
								26.39	0.12663	0.13332	0.11813	0.10357
								26.4	0.13338	0.13003	0.10438	0.10685
								26.41	0.13376	0.12949	0.10683	0.09865
								26.42	0.13718	0.14282	0.11127	0.10281
								26.43	0.12482	0.1341	0.10522	0.1051
								26.44	0.11878	0.14002	0.11208	0.10682
								26.45	0.13397	0.13549	0.11207	0.09794
								26.46	0.12955	0.13738	0.10887	0.10072
								26.47	0.12813	0.13803	0.10856	0.1012
								26.48	0.13081	0.14947	0.11541	0.11342
								26.49	0.12393	0.13831	0.1073	0.09994
								26.5	0.12561	0.13748	0.11029	0.107
								26.51	0.13154	0.14295	0.10902	0.09798
								26.52	0.11803	0.13916	0.10451	0.09874
								26.53	0.13202	0.13311	0.10523	0.10044
								26.54	0.12514	0.12905	0.11014	0.0917
								26.55	0.13568	0.13814	0.10217	0.10309
								26.56	0.12446	0.12821	0.1143	0.10433
								26.57	0.12211	0.1202	0.116	0.10432
								26.58	0.12187	0.13656	0.1082	0.10141
								26.59	0.12272	0.13743	0.10163	0.10794
								26.6	0.12863	0.12987	0.10763	0.10011
								26.61	0.12546	0.13119	0.10693	0.10237
								26.62	0.12634	0.14214	0.10701	0.10534
								26.63	0.1351	0.14151	0.10768	0.09242
								26.64	0.13174	0.13687	0.1051	0.09722
								26.65	0.13088	0.13857	0.11419	0.10189
								26.66	0.11945	0.12932	0.09982	0.09475
								26.67	0.12457	0.125	0.10808	0.09633
								26.68	0.12978	0.1348	0.09579	0.09538
								26.69	0.12095	0.13512	0.10011	0.10228
								26.7	0.1313	0.15223	0.10857	0.10201
								26.71	0.13011	0.12427	0.10588	0.10543
								26.72	0.11983	0.14268	0.10653	0.10306
								26.73	0.12487	0.13799	0.11617	0.10333
								26.74	0.12155	0.1273	0.1016	0.10113
								26.75	0.11921	0.13916	0.10891	0.09938
								26.76	0.11134	0.13096	0.11333	0.10204
								26.77	0.124	0.13282	0.11154	0.10246
								26.78	0.12468	0.12616	0.10129	0.10144
								26.79	0.12624	0.1303	0.09628	0.09756
								26.8	0.12709	0.14161	0.10347	0.099
								26.81	0.11841	0.14794	0.09833	0.09902
								26.82	0.12948	0.13117	0.10385	0.10889
								26.83	0.12764	0.13246	0.10855	0.10489
								26.84	0.12699	0.13511	0.10552	0.11063
								26.85	0.12845	0.1373	0.09982	0.10112
								26.86	0.12269	0.12608	0.10626	0.09684
								26.87	0.12001	0.13392	0.10343	0.09664
								26.88	0.12292	0.13098	0.10972	0.09842
								26.89	0.12404	0.13503	0.10523	0.10274
								26.9	0.12412	0.13671	0.10521	0.10066
								26.91	0.11403	0.13272	0.10305	0.09495
								26.92	0.12281	0.13681	0.11312	0.10032
								26.93	0.12556	0.13774	0.10473	0.10042
								26.94	0.11425	0.12357	0.10587	0.10945
								26.95	0.13162	0.13792	0.10754	0.09268
								26.96	0.13071	0.135	0.10512	0.09615
								26.97	0.12777	0.1353	0.10149	0.09769
								26.98	0.12741	0.13923	0.10444	0.09496
								26.99	0.1234	0.14073	0.10725	0.0911
								27	0.12263	0.13344	0.10986	0.09236
								27.01	0.12071	0.12932	0.10057	0.09809
								27.02	0.11907	0.12062	0.10346	0.10471
								27.03	0.11994	0.11042	0.10789	0.09243
								27.04	0.12622	0.13658	0.10643	0.09016
								27.05	0.11802	0.12787	0.10885	0.10364
								27.06	0.11771	0.13201	0.10864	0.09337
								27.07	0.11097	0.12686	0.10832	0.09173
								27.08	0.11241	0.12964	0.10871	0.1003
								27.09	0.11548	0.13161	0.10184	0.10463
								27.1	0.12498	0.13123	0.10082	0.0975
								27.11	0.12397	0.12501	0.09519	0.09685
								27.12	0.12485	0.13891	0.10472	0.08972
								27.13	0.11757	0.13716	0.10755	0.094
								27.14	0.12228	0.13551	0.10411	0.09258
								27.15	0.12226	0.12454	0.10912	0.10116
								27.16	0.11721	0.13278	0.10407	0.10027
								27.17	0.11793	0.13976	0.10546	0.09458
								27.18	0.12184	0.13263	0.10088	0.09468
								27.19	0.11856	0.1237	0.10212	0.09182
								27.2	0.12013	0.12914	0.09951	0.09545
								27.21	0.1232	0.13128	0.10192	0.09092
								27.22	0.12841	0.13416	0.10506	0.09966
								27.23	0.12423	0.14151	0.10146	0.1085
								27.24	0.12042	0.13334	0.10032	0.09719
								27.25	0.12812	0.12962	0.10514	0.0916
								27.26	0.1175	0.12028	0.10426	0.09641
								27.27	0.12689	0.12641	0.10046	0.09946
								27.28	0.12237	0.13394	0.11089	0.09532
								27.29	0.12132	0.13432	0.10596	0.09736
								27.3	0.11792	0.13674	0.10214	0.09925
								27.31	0.11692	0.12763	0.10569	0.09682
								27.32	0.11919	0.12553	0.09927	0.09258
								27.33	0.12169	0.13051	0.10207	0.09366
								27.34	0.12109	0.12888	0.09904	0.0989
								27.35	0.11373	0.12221	0.10702	0.08538
								27.36	0.11207	0.12389	0.10707	0.10157
								27.37	0.1185	0.12524	0.10236	0.09358
								27.38	0.11908	0.11916	0.10122	0.088
								27.39	0.10752	0.12807	0.10789	0.09553
								27.4	0.12251	0.12257	0.10759	0.09488
								27.41	0.11486	0.12532	0.10521	0.0973
								27.42	0.11914	0.12325	0.10395	0.09591
								27.43	0.13243	0.1264	0.10935	0.09054
								27.44	0.1067	0.11505	0.10184	0.09957
								27.45	0.10477	0.14024	0.1047	0.10056
								27.46	0.12206	0.13382	0.10294	0.09989
								27.47	0.11253	0.12541	0.11201	0.09835
								27.48	0.11429	0.13146	0.10073	0.10287
								27.49	0.11828	0.12431	0.10472	0.09915
								27.5	0.113	0.12815	0.1012	0.1038
								27.51	0.11042	0.12909	0.103	0.09635
								27.52	0.12091	0.12505	0.10673	0.09822
								27.53	0.119	0.12592	0.10255	0.08845
								27.54	0.11647	0.12461	0.1042	0.09126
								27.55	0.11148	0.12758	0.10371	0.09226
								27.56	0.12634	0.12899	0.11308	0.10009
								27.57	0.134	0.12631	0.10408	0.09003
								27.58	0.11217	0.12061	0.09674	0.08921
								27.59	0.11569	0.1268	0.10236	0.09924
								27.6	0.11511	0.12652	0.10521	0.09815
								27.61	0.10852	0.12043	0.1059	0.09244
								27.62	0.124	0.13446	0.10155	0.09112
								27.63	0.1264	0.1279	0.10636	0.09339
								27.64	0.11334	0.12266	0.09804	0.09702
								27.65	0.11712	0.13171	0.11212	0.09358
								27.66	0.11821	0.12042	0.09522	0.09428
								27.67	0.12278	0.11827	0.09905	0.08982
								27.68	0.11814	0.11704	0.09993	0.09452
								27.69	0.11507	0.12649	0.09764	0.0994
								27.7	0.11423	0.12679	0.10631	0.09385
								27.71	0.11318	0.1445	0.09819	0.09328
								27.72	0.11444	0.12426	0.09369	0.09719
								27.73	0.11216	0.11656	0.09835	0.09208
								27.74	0.10824	0.12571	0.10004	0.0918
								27.75	0.12434	0.13647	0.10511	0.08982
								27.76	0.11655	0.14271	0.0952	0.09517
								27.77	0.12378	0.13258	0.10062	0.09164
								27.78	0.11236	0.12864	0.10325	0.09459
								27.79	0.12098	0.12245	0.10533	0.09914
								27.8	0.11918	0.12512	0.10204	0.09299
								27.81	0.11036	0.11292	0.09309	0.09391
								27.82	0.1173	0.12175	0.09491	0.08988
								27.83	0.12356	0.13092	0.09292	0.09116
								27.84	0.11208	0.13107	0.09676	0.09082
								27.85	0.10966	0.12004	0.1106	0.09258
								27.86	0.12172	0.12864	0.10853	0.09544
								27.87	0.10315	0.12653	0.09351	0.0896
								27.88	0.10443	0.12521	0.10312	0.08713
								27.89	0.11653	0.13059	0.09222	0.09554
								27.9	0.11842	0.11562	0.10037	0.09521
								27.91	0.11193	0.14009	0.09574	0.08917
								27.92	0.11572	0.12584	0.09585	0.08559
								27.93	0.11975	0.1216	0.10248	0.09399
								27.94	0.11819	0.12932	0.094	0.09079
								27.95	0.12043	0.12309	0.09301	0.09791
								27.96	0.1081	0.10746	0.09852	0.09024
								27.97	0.11339	0.13085	0.1033	0.08548
								27.98	0.10702	0.11761	0.09526	0.09021
								27.99	0.11906	0.11959	0.08593	0.0878
								28	0.11612	0.12192	0.10612	0.09522
								28.01	0.11898	0.12943	0.11043	0.10041
								28.02	0.11306	0.12691	0.10185	0.09568
								28.03	0.12098	0.12292	0.10182	0.09834
								28.04	0.10802	0.11671	0.09315	0.08961
								28.05	0.11056	0.12407	0.10234	0.09616
								28.06	0.11587	0.11241	0.10097	0.08737
								28.07	0.10767	0.12452	0.10204	0.09084
								28.08	0.11187	0.12152	0.10197	0.09264
								28.09	0.1036	0.12273	0.08991	0.0954
								28.1	0.11438	0.1209	0.09726	0.09761
								28.11	0.10642	0.12044	0.09859	0.08742
								28.12	0.10621	0.12424	0.09834	0.09173
								28.13	0.11997	0.11853	0.10402	0.09793
								28.14	0.11709	0.12247	0.0957	0.0885
								28.15	0.10687	0.11956	0.09519	0.09064
								28.16	0.12278	0.11838	0.09753	0.09629
								28.17	0.109	0.12226	0.10174	0.09259
								28.18	0.11624	0.12072	0.09685	0.08657
								28.19	0.10828	0.12254	0.10633	0.08655
								28.2	0.11447	0.13349	0.09952	0.09491
								28.21	0.12369	0.12455	0.10348	0.08185
								28.22	0.10562	0.128	0.09993	0.08615
								28.23	0.11854	0.12442	0.09486	0.09106
								28.24	0.11373	0.11468	0.10033	0.09146
								28.25	0.11005	0.12846	0.0994	0.08992
								28.26	0.11084	0.12043	0.1063	0.08939
								28.27	0.1177	0.12797	0.10316	0.09332
								28.28	0.10963	0.13579	0.10184	0.08873
								28.29	0.10851	0.12108	0.10515	0.09123
								28.3	0.11361	0.11374	0.10515	0.09047
								28.31	0.12307	0.12035	0.09275	0.09495
								28.32	0.12236	0.12067	0.08677	0.08718
								28.33	0.11887	0.12144	0.09748	0.08598
								28.34	0.10163	0.12577	0.10706	0.08801
								28.35	0.10633	0.11428	0.10295	0.08546
								28.36	0.11425	0.12025	0.10124	0.09881
								28.37	0.1149	0.1166	0.09633	0.09425
								28.38	0.10292	0.13141	0.09584	0.09143
								28.39	0.11027	0.12028	0.09365	0.09094
								28.4	0.11464	0.11962	0.09908	0.08747
								28.41	0.12427	0.13169	0.10006	0.09257
								28.42	0.1157	0.12136	0.10864	0.09447
								28.43	0.10521	0.12422	0.10027	0.09003
								28.44	0.11154	0.11668	0.09824	0.09712
								28.45	0.11215	0.12606	0.09125	0.08469
								28.46	0.11225	0.11745	0.10171	0.09317
								28.47	0.11675	0.11879	0.09289	0.09244
								28.48	0.11084	0.13589	0.09842	0.08621
								28.49	0.11101	0.13053	0.10315	0.09138
								28.5	0.11431	0.11733	0.10402	0.09191
								28.51	0.11864	0.1227	0.09848	0.09727
								28.52	0.11501	0.12368	0.10884	0.07845
								28.53	0.12153	0.11895	0.09231	0.09545
								28.54	0.09963	0.11569	0.10139	0.09021
								28.55	0.10849	0.11905	0.09335	0.08593
								28.56	0.10621	0.11399	0.09715	0.09382
								28.57	0.11498	0.12534	0.09946	0.09454
								28.58	0.10707	0.12745	0.08998	0.08972
								28.59	0.11654	0.11475	0.0979	0.09094
								28.6	0.10748	0.12108	0.09604	0.09211
								28.61	0.11965	0.12399	0.09335	0.08959
								28.62	0.11019	0.1181	0.1	0.0947
								28.63	0.11351	0.11817	0.10645	0.09056
								28.64	0.10354	0.12031	0.10464	0.08226
								28.65	0.12204	0.10924	0.09057	0.08974
								28.66	0.11062	0.12492	0.09269	0.09762
								28.67	0.11218	0.11765	0.09277	0.09564
								28.68	0.11434	0.12034	0.10169	0.09324
								28.69	0.11282	0.11779	0.09612	0.08825
								28.7	0.10141	0.12236	0.09196	0.08954
								28.71	0.11276	0.12111	0.09885	0.09586
								28.72	0.1182	0.12629	0.0964	0.09685
								28.73	0.11233	0.12003	0.09575	0.09636
								28.74	0.11338	0.11995	0.09468	0.09583
								28.75	0.11719	0.12351	0.0941	0.08728
								28.76	0.12149	0.11981	0.0935	0.09585
								28.77	0.11036	0.1256	0.10494	0.09221
								28.78	0.10962	0.11546	0.09563	0.09658
								28.79	0.10407	0.11396	0.09923	0.09731
								28.8	0.11334	0.12169	0.10015	0.09303
								28.81	0.11668	0.1221	0.09909	0.08716
								28.82	0.11696	0.11802	0.0983	0.09264
								28.83	0.11224	0.12238	0.09409	0.08969
								28.84	0.10878	0.12071	0.11001	0.08664
								28.85	0.10931	0.12607	0.09678	0.08711
								28.86	0.11493	0.1243	0.08774	0.09091
								28.87	0.11046	0.11694	0.09666	0.09146
								28.88	0.11856	0.11726	0.09671	0.08528
								28.89	0.11492	0.11893	0.09649	0.09447
								28.9	0.10534	0.12118	0.10358	0.09119
								28.91	0.12101	0.12197	0.10058	0.09225
								28.92	0.12013	0.12419	0.09879	0.09526
								28.93	0.11599	0.12304	0.10169	0.09219
								28.94	0.117	0.1322	0.09208	0.09338
								28.95	0.10914	0.11759	0.09972	0.09712
								28.96	0.10778	0.12684	0.09152	0.096
								28.97	0.10876	0.12452	0.09478	0.09884
								28.98	0.11588	0.12829	0.09699	0.09276
								28.99	0.11587	0.12889	0.10569	0.0928
								29	0.11697	0.12153	0.10296	0.09505
								29.01	0.11545	0.12761	0.10199	0.08798
								29.02	0.12045	0.12712	0.10751	0.0929
								29.03	0.11752	0.12385	0.10239	0.09287
								29.04	0.11289	0.12155	0.09429	0.10008
								29.05	0.11086	0.12385	0.09644	0.09056
								29.06	0.113	0.13453	0.11657	0.09107
								29.07	0.11744	0.12477	0.11316	0.09643
								29.08	0.11228	0.12104	0.09499	0.10105
								29.09	0.13096	0.13562	0.11106	0.09952
								29.1	0.11181	0.13766	0.11446	0.09481
								29.11	0.12281	0.13771	0.10154	0.10322
								29.12	0.13107	0.13306	0.11405	0.09303
								29.13	0.12015	0.13786	0.11238	0.10732
								29.14	0.12238	0.14818	0.11836	0.11016
								29.15	0.12354	0.14603	0.12223	0.10907
								29.16	0.12399	0.14491	0.1145	0.09957
								29.17	0.13308	0.13685	0.1183	0.10927
								29.18	0.13369	0.1436	0.1142	0.10946
								29.19	0.13103	0.14384	0.13003	0.10948
								29.2	0.12703	0.14848	0.12732	0.12069
								29.21	0.13733	0.15543	0.12729	0.11732
								29.22	0.15075	0.15055	0.13304	0.12322
								29.23	0.14079	0.14872	0.14308	0.12746
								29.24	0.15666	0.15244	0.14633	0.13422
								29.25	0.14822	0.16281	0.14086	0.13125
								29.26	0.14117	0.16449	0.14135	0.13005
								29.27	0.14393	0.15662	0.13601	0.1251
								29.28	0.15689	0.17107	0.13679	0.14686
								29.29	0.14112	0.1626	0.1368	0.13279
								29.3	0.15045	0.1582	0.13327	0.13223
								29.31	0.14463	0.15907	0.13132	0.12713
								29.32	0.1454	0.15387	0.13201	0.12273
								29.33	0.14275	0.1465	0.13105	0.1187
								29.34	0.1337	0.14835	0.12136	0.12129
								29.35	0.14138	0.1411	0.12292	0.11699
								29.36	0.13022	0.14696	0.11351	0.10796
								29.37	0.13065	0.13762	0.1295	0.10654
								29.38	0.12907	0.14051	0.11462	0.11424
								29.39	0.12728	0.14576	0.1131	0.11435
								29.4	0.11756	0.13616	0.11454	0.10049
								29.41	0.12429	0.1274	0.11328	0.09981
								29.42	0.11223	0.13079	0.10507	0.10095
								29.43	0.13306	0.12613	0.11065	0.09647
								29.44	0.10888	0.12372	0.09955	0.09426
								29.45	0.11137	0.11882	0.1079	0.09347
								29.46	0.12763	0.12793	0.09562	0.09394
								29.47	0.12507	0.12134	0.10516	0.09445
								29.48	0.11572	0.12041	0.10714	0.09385
								29.49	0.11443	0.1251	0.09512	0.09024
								29.5	0.12364	0.11751	0.10247	0.09252
								29.51	0.12337	0.11196	0.09702	0.096
								29.52	0.11502	0.11467	0.09319	0.09196
								29.53	0.10322	0.12789	0.09338	0.0862
								29.54	0.11508	0.11262	0.09292	0.09062
								29.55	0.10709	0.12163	0.09687	0.09458
								29.56	0.10331	0.11223	0.09592	0.09456
								29.57	0.10337	0.11644	0.09871	0.09142
								29.58	0.11148	0.11653	0.09608	0.09305
								29.59	0.10009	0.11274	0.09054	0.09356
								29.6	0.10717	0.10971	0.08608	0.07745
								29.61	0.11685	0.1181	0.10532	0.08329
								29.62	0.11349	0.12126	0.0936	0.08924
								29.63	0.09957	0.1205	0.09761	0.09487
								29.64	0.10529	0.12181	0.09535	0.09255
								29.65	0.10105	0.12379	0.08691	0.0875
								29.66	0.10964	0.11764	0.0925	0.08559
								29.67	0.10833	0.12648	0.0992	0.07043
								29.68	0.10442	0.11315	0.08742	0.08654
								29.69	0.10225	0.10884	0.09153	0.08933
								29.7	0.11226	0.12515	0.08284	0.08815
								29.71	0.1001	0.11587	0.09633	0.08358
								29.72	0.1039	0.11903	0.09289	0.09217
								29.73	0.11453	0.1136	0.09536	0.08247
								29.74	0.10534	0.11136	0.08702	0.07903
								29.75	0.11203	0.11043	0.08649	0.09153
								29.76	0.11033	0.11509	0.08376	0.08042
								29.77	0.11038	0.10854	0.10126	0.08545
								29.78	0.1002	0.11757	0.09375	0.07803
								29.79	0.10555	0.11848	0.09835	0.07493
								29.8	0.10728	0.11438	0.09133	0.08415
								29.81	0.11415	0.1137	0.0977	0.08254
								29.82	0.11113	0.11199	0.08806	0.09279
								29.83	0.10643	0.11203	0.084	0.08162
								29.84	0.09833	0.11285	0.09196	0.07804
								29.85	0.112	0.10823	0.09024	0.089
								29.86	0.09713	0.10305	0.08824	0.08686
								29.87	0.1066	0.11561	0.09847	0.08533
								29.88	0.09708	0.11237	0.08747	0.09184
								29.89	0.10738	0.11121	0.09297	0.09032
								29.9	0.09545	0.1035	0.0891	0.0797
								29.91	0.09125	0.1208	0.08777	0.09081
								29.92	0.10281	0.10775	0.09454	0.07973
								29.93	0.10206	0.12311	0.08881	0.08066
								29.94	0.10375	0.11116	0.08328	0.08422
								29.95	0.10227	0.11939	0.07887	0.08588
								29.96	0.11108	0.1124	0.095	0.07524
								29.97	0.09777	0.11626	0.09367	0.07714
								29.98	0.10036	0.10999	0.09887	0.08108
								29.99	0.10226	0.11222	0.09844	0.08183
								30	0.10193	0.10613	0.08481	0.08026
								30.01	0.10467	0.11266	0.08834	0.07405
								30.02	0.10326	0.11109	0.0846	0.08489
								30.03	0.1129	0.10601	0.07848	0.08651
								30.04	0.10171	0.10586	0.09606	0.08237
								30.05	0.09631	0.10448	0.09684	0.08881
								30.06	0.09931	0.11266	0.08855	0.08387
								30.07	0.10173	0.11502	0.09237	0.08295
								30.08	0.0994	0.11397	0.09075	0.08141
								30.09	0.09256	0.1199	0.09148	0.08306
								30.1	0.09146	0.11281	0.09375	0.07724
								30.11	0.09021	0.10605	0.08296	0.09105
								30.12	0.09707	0.11039	0.09272	0.08459
								30.13	0.1075	0.1159	0.09107	0.08437
								30.14	0.10397	0.11298	0.08926	0.08663
								30.15	0.10382	0.10965	0.08423	0.08337
								30.16	0.09527	0.11098	0.08862	0.08139
								30.17	0.10546	0.09826	0.08486	0.07362
								30.18	0.10678	0.09424	0.08811	0.08318
								30.19	0.10695	0.09984	0.08496	0.08238
								30.2	0.10026	0.10071	0.09114	0.07504
								30.21	0.10113	0.11854	0.08251	0.0787
								30.22	0.10769	0.10601	0.09051	0.07961
								30.23	0.09042	0.1182	0.0912	0.09105
								30.24	0.1022	0.1116	0.0815	0.07041
								30.25	0.10123	0.10558	0.08878	0.08348
								30.26	0.0953	0.11031	0.09812	0.07933
								30.27	0.09883	0.10171	0.08683	0.08368
								30.28	0.09934	0.10435	0.08788	0.0889
								30.29	0.10229	0.11024	0.08915	0.08273
								30.3	0.09577	0.10895	0.10122	0.08535
								30.31	0.10846	0.10486	0.0958	0.0848
								30.32	0.10677	0.11531	0.08651	0.08582
								30.33	0.09754	0.10734	0.08116	0.0797
								30.34	0.10132	0.11252	0.08211	0.08419
								30.35	0.09508	0.10718	0.08618	0.07254
								30.36	0.09532	0.11288	0.08233	0.08053
								30.37	0.09738	0.10234	0.09273	0.0767
								30.38	0.09752	0.11202	0.08851	0.08093
								30.39	0.09831	0.10902	0.0872	0.07773
								30.4	0.10067	0.11562	0.08688	0.08846
								30.41	0.09826	0.11535	0.08672	0.08749
								30.42	0.09661	0.11044	0.08979	0.08376
								30.43	0.09642	0.1133	0.08273	0.07671
								30.44	0.09865	0.11435	0.09537	0.08106
								30.45	0.09895	0.10141	0.08422	0.07296
								30.46	0.09489	0.10836	0.08666	0.07847
								30.47	0.10448	0.09825	0.08615	0.07849
								30.48	0.10026	0.11174	0.08522	0.07579
								30.49	0.09796	0.10213	0.07848	0.08124
								30.5	0.09816	0.10147	0.08613	0.07947
								30.51	0.09889	0.11103	0.0856	0.08172
								30.52	0.10879	0.10764	0.09327	0.09067
								30.53	0.10755	0.10957	0.0889	0.07124
								30.54	0.1017	0.11231	0.08413	0.08948
								30.55	0.09067	0.1095	0.08617	0.07903
								30.56	0.10287	0.10198	0.08312	0.08571
								30.57	0.09634	0.10222	0.08955	0.08732
								30.58	0.08813	0.10774	0.08614	0.08625
								30.59	0.09771	0.10011	0.08118	0.08037
								30.6	0.10266	0.10104	0.09073	0.07888
								30.61	0.09905	0.11249	0.09116	0.08136
								30.62	0.10769	0.11328	0.08381	0.07693
								30.63	0.09905	0.10661	0.08077	0.07854
								30.64	0.10684	0.09541	0.08263	0.07618
								30.65	0.08527	0.10252	0.08973	0.08011
								30.66	0.09193	0.09432	0.08347	0.08068
								30.67	0.09383	0.10632	0.08931	0.07502
								30.68	0.0921	0.10025	0.09252	0.0842
								30.69	0.09829	0.10953	0.08077	0.0846
								30.7	0.09914	0.10323	0.08377	0.08397
								30.71	0.08803	0.10394	0.08391	0.08125
								30.72	0.10563	0.10959	0.08934	0.0813
								30.73	0.10351	0.11307	0.08256	0.07609
								30.74	0.09138	0.1119	0.09179	0.08029
								30.75	0.09944	0.10295	0.09489	0.07938
								30.76	0.09445	0.09888	0.08985	0.07629
								30.77	0.10519	0.10174	0.08685	0.07583
								30.78	0.09273	0.11265	0.08881	0.085
								30.79	0.0944	0.11023	0.0916	0.08125
								30.8	0.10621	0.11723	0.08661	0.07882
								30.81	0.09357	0.10838	0.08325	0.07721
								30.82	0.09096	0.10131	0.08525	0.07602
								30.83	0.09364	0.10108	0.08431	0.07629
								30.84	0.0918	0.09895	0.08793	0.07391
								30.85	0.09059	0.10373	0.0859	0.07399
								30.86	0.09651	0.10439	0.08451	0.06994
								30.87	0.08988	0.11451	0.07473	0.07519
								30.88	0.09207	0.10888	0.08699	0.08109
								30.89	0.09935	0.10667	0.09202	0.07901
								30.9	0.09638	0.10775	0.07982	0.07915
								30.91	0.10037	0.11227	0.09034	0.07653
								30.92	0.10089	0.10429	0.08277	0.07702
								30.93	0.09791	0.10693	0.08368	0.07394
								30.94	0.10274	0.10042	0.08572	0.07107
								30.95	0.08957	0.10664	0.0814	0.07674
								30.96	0.09494	0.09553	0.08096	0.07345
								30.97	0.08451	0.10732	0.08164	0.07509
								30.98	0.11111	0.10838	0.07638	0.08135
								30.99	0.10153	0.10597	0.08212	0.07775
								31	0.08804	0.10275	0.07666	0.07678
								31.01	0.09245	0.10569	0.0865	0.07625
								31.02	0.08863	0.09443	0.07997	0.0771
								31.03	0.0899	0.09952	0.08997	0.07681
								31.04	0.0901	0.10892	0.07881	0.08383
								31.05	0.09734	0.09962	0.07519	0.08191
								31.06	0.09485	0.09236	0.07672	0.07087
								31.07	0.09099	0.10147	0.08537	0.08254
								31.08	0.10401	0.10993	0.09248	0.08049
								31.09	0.10626	0.10583	0.08702	0.08263
								31.1	0.09341	0.09889	0.08489	0.07631
								31.11	0.09289	0.10374	0.0862	0.07571
								31.12	0.09526	0.10187	0.08207	0.0728
								31.13	0.09487	0.09589	0.08057	0.07721
								31.14	0.09821	0.10185	0.07617	0.07739
								31.15	0.09383	0.10463	0.07262	0.0739
								31.16	0.09723	0.09457	0.07316	0.0766
								31.17	0.09494	0.10715	0.08052	0.09016
								31.18	0.08887	0.10711	0.08109	0.08144
								31.19	0.08742	0.09705	0.08244	0.083
								31.2	0.09987	0.1063	0.09212	0.07475
								31.21	0.09393	0.0992	0.07752	0.07681
								31.22	0.09791	0.09742	0.08567	0.0725
								31.23	0.09884	0.09373	0.08994	0.06725
								31.24	0.10358	0.10929	0.07514	0.07803
								31.25	0.08208	0.10429	0.07934	0.07105
								31.26	0.09348	0.09644	0.08138	0.07855
								31.27	0.09959	0.10366	0.08344	0.07137
								31.28	0.09543	0.10707	0.08262	0.07736
								31.29	0.09399	0.10059	0.09352	0.07672
								31.3	0.09442	0.09719	0.08501	0.07568
								31.31	0.09742	0.09114	0.08135	0.07039
								31.32	0.09965	0.09839	0.07934	0.08256
								31.33	0.09183	0.09638	0.07614	0.07524
								31.34	0.09298	0.0944	0.08356	0.07462
								31.35	0.08758	0.10129	0.07853	0.07884
								31.36	0.09658	0.10237	0.08806	0.07404
								31.37	0.09729	0.09862	0.08735	0.06968
								31.38	0.10452	0.10068	0.07853	0.06631
								31.39	0.08947	0.09846	0.08184	0.07883
								31.4	0.09302	0.10239	0.07345	0.07362
								31.41	0.08825	0.09205	0.07826	0.0732
								31.42	0.0977	0.09993	0.0785	0.0699
								31.43	0.09245	0.10139	0.07795	0.08085
								31.44	0.09216	0.09991	0.07758	0.07895
								31.45	0.09763	0.10922	0.0776	0.0766
								31.46	0.09469	0.10762	0.08625	0.0744
								31.47	0.08763	0.09451	0.07966	0.07057
								31.48	0.08669	0.10876	0.08018	0.08166
								31.49	0.0996	0.10348	0.0785	0.08231
								31.5	0.08676	0.09377	0.083	0.07087
								31.51	0.08696	0.10184	0.08757	0.07593
								31.52	0.09515	0.09455	0.08362	0.07303
								31.53	0.0915	0.10047	0.08345	0.07722
								31.54	0.09301	0.0994	0.07633	0.07369
								31.55	0.09864	0.10637	0.07462	0.0806
								31.56	0.1004	0.10086	0.08241	0.07512
								31.57	0.09624	0.0934	0.07403	0.07632
								31.58	0.09863	0.10016	0.08632	0.07017
								31.59	0.09358	0.09739	0.08418	0.071
								31.6	0.09752	0.09402	0.07736	0.08472
								31.61	0.08391	0.09493	0.08116	0.07264
								31.62	0.08389	0.10289	0.08241	0.07605
								31.63	0.08738	0.0907	0.07755	0.07994
								31.64	0.08855	0.09664	0.07914	0.07126
								31.65	0.08913	0.10149	0.08162	0.0805
								31.66	0.08524	0.0981	0.07869	0.07892
								31.67	0.09133	0.1091	0.08153	0.06865
								31.68	0.09155	0.09266	0.07622	0.07225
								31.69	0.0922	0.09796	0.08141	0.07407
								31.7	0.09378	0.09587	0.08002	0.07682
								31.71	0.09021	0.10493	0.08255	0.07296
								31.72	0.08873	0.09868	0.08578	0.07391
								31.73	0.0881	0.09597	0.08197	0.067
								31.74	0.08384	0.10046	0.07126	0.07028
								31.75	0.08799	0.10219	0.07791	0.07398
								31.76	0.09123	0.09683	0.08063	0.07257
								31.77	0.08979	0.10037	0.07831	0.08004
								31.78	0.09545	0.0958	0.08835	0.07609
								31.79	0.09256	0.09243	0.0708	0.07234
								31.8	0.07848	0.09575	0.07882	0.07559
								31.81	0.08632	0.09799	0.08052	0.07608
								31.82	0.09259	0.10157	0.0731	0.06745
								31.83	0.09565	0.10222	0.092	0.06861
								31.84	0.09531	0.08868	0.07755	0.06993
								31.85	0.08228	0.09813	0.08472	0.07943
								31.86	0.08296	0.09584	0.07704	0.07437
								31.87	0.09527	0.09599	0.07776	0.07096
								31.88	0.08929	0.10606	0.07225	0.06762
								31.89	0.08155	0.08977	0.07738	0.06806
								31.9	0.08479	0.09405	0.08263	0.07227
								31.91	0.07696	0.10084	0.06904	0.06464
								31.92	0.09038	0.09972	0.07938	0.07224
								31.93	0.09065	0.08515	0.0798	0.07331
								31.94	0.08919	0.08827	0.07639	0.06748
								31.95	0.08361	0.09652	0.07244	0.06733
								31.96	0.0881	0.09642	0.07732	0.0713
								31.97	0.09393	0.09145	0.07423	0.06679
								31.98	0.08043	0.09241	0.08348	0.06906
								31.99	0.08694	0.09997	0.07606	0.07067
								32	0.09026	0.1006	0.07963	0.0683
								32.01	0.0874	0.09394	0.07355	0.0694
								32.02	0.08959	0.10396	0.07903	0.07297
								32.03	0.08433	0.09672	0.06944	0.06931
								32.04	0.08582	0.09652	0.08114	0.07525
								32.05	0.08264	0.09219	0.07161	0.0731
								32.06	0.07896	0.09222	0.07573	0.06865
								32.07	0.08322	0.09886	0.07958	0.06859
								32.08	0.09475	0.09252	0.07573	0.06539
								32.09	0.08856	0.08461	0.07449	0.06014
								32.1	0.08657	0.09741	0.07866	0.07325
								32.11	0.09338	0.09126	0.07926	0.06954
								32.12	0.09054	0.09785	0.07604	0.06991
								32.13	0.08269	0.09632	0.0716	0.06372
								32.14	0.08771	0.09723	0.07352	0.06448
								32.15	0.094	0.09706	0.08068	0.06867
								32.16	0.08315	0.08871	0.07463	0.06773
								32.17	0.08462	0.09425	0.07827	0.07244
								32.18	0.08306	0.0872	0.08104	0.06974
								32.19	0.09083	0.09007	0.06877	0.06862
								32.2	0.09147	0.09084	0.07278	0.07286
								32.21	0.0966	0.09671	0.07839	0.07169
								32.22	0.08542	0.09364	0.07817	0.0703
								32.23	0.07632	0.09631	0.07105	0.07502
								32.24	0.07603	0.09612	0.07766	0.06518
								32.25	0.09107	0.08701	0.06872	0.06415
								32.26	0.08458	0.1019	0.07993	0.06407
								32.27	0.08625	0.09232	0.07204	0.07029
								32.28	0.08173	0.09449	0.0677	0.07153
								32.29	0.08634	0.09578	0.0779	0.06955
								32.3	0.07919	0.09772	0.08042	0.06825
								32.31	0.08415	0.09226	0.08079	0.07192
								32.32	0.08576	0.08941	0.08016	0.07245
								32.33	0.08882	0.09739	0.07788	0.07037
								32.34	0.09129	0.09073	0.08119	0.06668
								32.35	0.09091	0.08956	0.07999	0.0642
								32.36	0.0807	0.0957	0.07432	0.07433
								32.37	0.09049	0.09007	0.07909	0.07056
								32.38	0.09066	0.08704	0.07345	0.07303
								32.39	0.08847	0.0948	0.07838	0.06976
								32.4	0.09733	0.08696	0.07173	0.06911
								32.41	0.09531	0.10103	0.07395	0.07048
								32.42	0.08574	0.10122	0.06721	0.06039
								32.43	0.08258	0.09599	0.08079	0.06571
								32.44	0.07991	0.09218	0.08167	0.06497
								32.45	0.08695	0.09841	0.07053	0.0688
								32.46	0.08559	0.09181	0.07315	0.07046
								32.47	0.08273	0.08877	0.07682	0.06559
								32.48	0.08378	0.0862	0.07317	0.06968
								32.49	0.08144	0.08936	0.07422	0.07106
								32.5	0.0804	0.09004	0.06989	0.07261
								32.51	0.08797	0.09769	0.07303	0.07658
								32.52	0.08628	0.09292	0.08243	0.07009
								32.53	0.08876	0.0919	0.07877	0.0682
								32.54	0.08169	0.09776	0.06944	0.06582
								32.55	0.08427	0.09103	0.06806	0.06801
								32.56	0.08001	0.09002	0.07366	0.0681
								32.57	0.08323	0.09123	0.06685	0.06772
								32.58	0.08285	0.09148	0.06867	0.06813
								32.59	0.08697	0.09476	0.07167	0.07084
								32.6	0.08184	0.08748	0.07644	0.06845
								32.61	0.09318	0.08172	0.0704	0.07189
								32.62	0.09332	0.09176	0.07209	0.06748
								32.63	0.08283	0.08645	0.07241	0.06975
								32.64	0.07388	0.08522	0.07193	0.0636
								32.65	0.07979	0.08355	0.07573	0.07388
								32.66	0.08385	0.07815	0.07075	0.06395
								32.67	0.09342	0.09293	0.07883	0.06975
								32.68	0.0762	0.08022	0.07108	0.07403
								32.69	0.07925	0.09064	0.07141	0.06
								32.7	0.07593	0.0935	0.07041	0.06711
								32.71	0.07659	0.09032	0.07798	0.07286
								32.72	0.07812	0.08796	0.07578	0.07515
								32.73	0.08315	0.08337	0.07282	0.06823
								32.74	0.07852	0.09245	0.06907	0.07292
								32.75	0.0821	0.09462	0.06892	0.0649
								32.76	0.08388	0.07971	0.07876	0.06536
								32.77	0.0821	0.09009	0.07109	0.06385
								32.78	0.08177	0.0882	0.07372	0.06567
								32.79	0.0831	0.0894	0.07466	0.07002
								32.8	0.08258	0.09398	0.06849	0.06364
								32.81	0.07789	0.08979	0.0744	0.07305
								32.82	0.08547	0.09181	0.08	0.06812
								32.83	0.08431	0.09914	0.07577	0.06456
								32.84	0.08685	0.08429	0.07201	0.06359
								32.85	0.07859	0.08907	0.07467	0.0674
								32.86	0.08005	0.08194	0.07127	0.06444
								32.87	0.07089	0.08837	0.07922	0.07606
								32.88	0.07493	0.10244	0.06597	0.07712
								32.89	0.08285	0.09139	0.06979	0.06552
								32.9	0.07274	0.08633	0.06673	0.06781
								32.91	0.07478	0.09125	0.06733	0.06856
								32.92	0.07257	0.08895	0.06909	0.0706
								32.93	0.07368	0.08606	0.0703	0.06593
								32.94	0.08	0.08849	0.07526	0.06149
								32.95	0.07874	0.08499	0.07121	0.06782
								32.96	0.08356	0.08212	0.06298	0.06958
								32.97	0.08047	0.09768	0.06496	0.06509
								32.98	0.08566	0.08029	0.07233	0.06597
								32.99	0.08402	0.09169	0.07034	0.07197
								33	0.09287	0.09032	0.07233	0.058
								33.01	0.09067	0.08424	0.07708	0.06895
								33.02	0.08511	0.09144	0.06931	0.06206
								33.03	0.08694	0.08513	0.06609	0.068
								33.04	0.08388	0.0835	0.07375	0.06376
								33.05	0.07798	0.08484	0.07317	0.06593
								33.06	0.08041	0.08498	0.07543	0.06902
								33.07	0.08176	0.08834	0.06011	0.07285
								33.08	0.07761	0.09057	0.07118	0.0717
								33.09	0.08207	0.08805	0.07218	0.06626
								33.1	0.0802	0.09322	0.06666	0.07059
								33.11	0.07969	0.0866	0.06871	0.06947
								33.12	0.07417	0.07375	0.07518	0.06649
								33.13	0.07888	0.0814	0.07253	0.06868
								33.14	0.07609	0.08509	0.07489	0.06957
								33.15	0.07923	0.08361	0.07186	0.06114
								33.16	0.07782	0.08134	0.06638	0.06217
								33.17	0.08897	0.0872	0.07333	0.06609
								33.18	0.07551	0.07803	0.07505	0.06352
								33.19	0.07804	0.07977	0.07858	0.06549
								33.2	0.07484	0.08133	0.07976	0.06726
								33.21	0.07609	0.07508	0.07481	0.06579
								33.22	0.06951	0.09098	0.07439	0.06022
								33.23	0.07172	0.08343	0.07133	0.06051
								33.24	0.08551	0.08671	0.07276	0.06469
								33.25	0.07512	0.0952	0.06224	0.06374
								33.26	0.07698	0.08371	0.07065	0.06485
								33.27	0.08146	0.08494	0.07081	0.06458
								33.28	0.07575	0.09292	0.06788	0.06306
								33.29	0.06943	0.07858	0.07006	0.06943
								33.3	0.07268	0.08979	0.0733	0.06231
								33.31	0.08354	0.09323	0.06487	0.07081
								33.32	0.07895	0.08382	0.06822	0.06146
								33.33	0.07546	0.08142	0.0709	0.06767
								33.34	0.07562	0.07775	0.06455	0.06282
								33.35	0.07161	0.08137	0.06394	0.06399
								33.36	0.07674	0.08003	0.06351	0.06044
								33.37	0.07658	0.0864	0.0616	0.06646
								33.38	0.07889	0.08177	0.06606	0.06547
								33.39	0.0771	0.08828	0.05759	0.06757
								33.4	0.07857	0.08149	0.06808	0.06278
								33.41	0.08295	0.08451	0.0702	0.07093
								33.42	0.07988	0.079	0.06135	0.07159
								33.43	0.07971	0.08535	0.06152	0.06188
								33.44	0.07485	0.09138	0.06063	0.065
								33.45	0.07854	0.08324	0.06383	0.06075
								33.46	0.08211	0.08725	0.06699	0.05901
								33.47	0.07704	0.07583	0.07168	0.05685
								33.48	0.06533	0.08502	0.06775	0.05932
								33.49	0.08021	0.08422	0.07294	0.06532
								33.5	0.08832	0.09246	0.06096	0.06293
								33.51	0.07499	0.08856	0.0708	0.06428
								33.52	0.07991	0.08774	0.06225	0.06171
								33.53	0.07316	0.08523	0.07019	0.0638
								33.54	0.07254	0.07936	0.06466	0.05947
								33.55	0.07532	0.08678	0.06757	0.06694
								33.56	0.07782	0.074	0.06537	0.06578
								33.57	0.08542	0.08128	0.0668	0.06422
								33.58	0.07849	0.08162	0.06503	0.06442
								33.59	0.07595	0.07103	0.07154	0.06029
								33.6	0.06706	0.07535	0.06611	0.0584
								33.61	0.07828	0.07975	0.06264	0.06028
								33.62	0.07857	0.08308	0.06689	0.06485
								33.63	0.08482	0.08466	0.06532	0.06655
								33.64	0.0724	0.07042	0.06742	0.05917
								33.65	0.0766	0.08579	0.06503	0.06263
								33.66	0.07715	0.08356	0.07344	0.06046
								33.67	0.0723	0.08196	0.05931	0.06422
								33.68	0.09103	0.08239	0.06853	0.06084
								33.69	0.08306	0.08399	0.0693	0.05701
								33.7	0.08577	0.08568	0.06749	0.0627
								33.71	0.07831	0.09213	0.06579	0.06042
								33.72	0.07796	0.08861	0.06501	0.05824
								33.73	0.07911	0.09293	0.0671	0.06772
								33.74	0.07504	0.08521	0.06532	0.06082
								33.75	0.07843	0.08073	0.06805	0.05913
								33.76	0.07039	0.08337	0.06731	0.06446
								33.77	0.07194	0.07944	0.07	0.06919
								33.78	0.07376	0.08725	0.0716	0.06975
								33.79	0.07616	0.07748	0.06777	0.06564
								33.8	0.06869	0.07723	0.05854	0.06017
								33.81	0.08185	0.0841	0.06193	0.06086
								33.82	0.06624	0.08937	0.06327	0.05635
								33.83	0.06941	0.08197	0.06712	0.06393
								33.84	0.08336	0.07045	0.06129	0.07092
								33.85	0.07355	0.06717	0.06419	0.06384
								33.86	0.07422	0.07872	0.06399	0.07269
								33.87	0.07487	0.08255	0.06889	0.0571
								33.88	0.07748	0.07756	0.0676	0.05394
								33.89	0.07926	0.08135	0.06043	0.06355
								33.9	0.07822	0.0845	0.0706	0.05849
								33.91	0.07169	0.07268	0.06266	0.06235
								33.92	0.07353	0.07206	0.06104	0.06108
								33.93	0.07574	0.08261	0.06283	0.06284
								33.94	0.07844	0.09491	0.0638	0.06301
								33.95	0.07557	0.08849	0.05546	0.05773
								33.96	0.07882	0.08267	0.07213	0.06068
								33.97	0.07295	0.07446	0.06142	0.0626
								33.98	0.0687	0.07433	0.06521	0.06026
								33.99	0.07308	0.07769	0.06637	0.06154
								34	0.0687	0.08702	0.07044	0.06186
								34.01	0.07073	0.07978	0.06797	0.05904
								34.02	0.0723	0.07456	0.06773	0.065
								34.03	0.07597	0.08524	0.06349	0.05808
								34.04	0.07152	0.07097	0.06952	0.05657
								34.05	0.07505	0.07655	0.06387	0.07216
								34.06	0.07758	0.08819	0.06505	0.06483
								34.07	0.07991	0.08922	0.06376	0.06289
								34.08	0.07358	0.08009	0.06166	0.06583
								34.09	0.07017	0.08276	0.06506	0.06
								34.1	0.07026	0.06293	0.07029	0.05943
								34.11	0.07026	0.07322	0.0634	0.0586
								34.12	0.07576	0.07731	0.06683	0.05799
								34.13	0.07533	0.07647	0.07125	0.05808
								34.14	0.07005	0.07778	0.06481	0.0555
								34.15	0.07351	0.07658	0.06314	0.06279
								34.16	0.06594	0.09051	0.06577	0.06276
								34.17	0.06948	0.0815	0.05669	0.06086
								34.18	0.08293	0.07273	0.06763	0.0637
								34.19	0.07328	0.07756	0.07084	0.05889
								34.2	0.06991	0.08317	0.0656	0.05356
								34.21	0.07064	0.09074	0.06349	0.05723
								34.22	0.07049	0.08193	0.06634	0.05511
								34.23	0.07352	0.07746	0.05989	0.06083
								34.24	0.07299	0.07692	0.06721	0.06216
								34.25	0.08212	0.08254	0.06162	0.05389
								34.26	0.06782	0.07134	0.06714	0.05546
								34.27	0.07312	0.07803	0.05765	0.05892
								34.28	0.07024	0.07031	0.06103	0.05944
								34.29	0.07161	0.07661	0.0724	0.06003
								34.3	0.07172	0.07628	0.06595	0.05563
								34.31	0.07207	0.07906	0.06431	0.05585
								34.32	0.07726	0.07761	0.05858	0.06648
								34.33	0.0732	0.07663	0.06334	0.05628
								34.34	0.07349	0.07316	0.06565	0.05986
								34.35	0.08843	0.07668	0.06858	0.05891
								34.36	0.08328	0.06181	0.06366	0.06666
								34.37	0.06853	0.07523	0.05889	0.05596
								34.38	0.0796	0.07744	0.06939	0.06603
								34.39	0.07574	0.07332	0.06791	0.05647
								34.4	0.07482	0.08153	0.06289	0.05803
								34.41	0.07365	0.08562	0.06415	0.06262
								34.42	0.07515	0.07776	0.06599	0.05803
								34.43	0.06973	0.07667	0.06527	0.06282
								34.44	0.07904	0.08715	0.06132	0.05939
								34.45	0.07057	0.07018	0.06232	0.05551
								34.46	0.07525	0.09494	0.06228	0.06166
								34.47	0.08321	0.06827	0.07307	0.05999
								34.48	0.07572	0.06581	0.06409	0.05515
								34.49	0.07276	0.08072	0.06059	0.06151
								34.5	0.07364	0.07612	0.06181	0.06134
								34.51	0.06533	0.08092	0.05736	0.05979
								34.52	0.06539	0.07564	0.06481	0.05548
								34.53	0.07203	0.07434	0.06007	0.05917
								34.54	0.06943	0.07542	0.06413	0.06196
								34.55	0.0696	0.07766	0.07327	0.05826
								34.56	0.06793	0.08043	0.0626	0.05712
								34.57	0.0699	0.07118	0.06337	0.06048
								34.58	0.07336	0.07343	0.06161	0.06457
								34.59	0.07236	0.09195	0.05717	0.05966
								34.6	0.0629	0.07175	0.05779	0.06273
								34.61	0.06575	0.07658	0.05972	0.05003
								34.62	0.06832	0.07154	0.0679	0.05382
								34.63	0.07182	0.07963	0.06819	0.06832
								34.64	0.06997	0.08	0.06233	0.06029
								34.65	0.05673	0.05857	0.0686	0.05841
								34.66	0.07537	0.08246	0.06625	0.06518
								34.67	0.07352	0.07424	0.07061	0.05921
								34.68	0.0677	0.0713	0.06338	0.052
								34.69	0.06446	0.07696	0.058	0.05545
								34.7	0.06973	0.07526	0.06099	0.05552
								34.71	0.07368	0.07508	0.05779	0.05704
								34.72	0.0616	0.07997	0.06082	0.05512
								34.73	0.06094	0.06837	0.06514	0.05333
								34.74	0.0751	0.0702	0.05968	0.05732
								34.75	0.07037	0.07281	0.06177	0.06382
								34.76	0.07746	0.07068	0.06481	0.05971
								34.77	0.05404	0.06855	0.06519	0.06982
								34.78	0.07267	0.08373	0.06544	0.0566
								34.79	0.07848	0.07307	0.05648	0.05716
								34.8	0.07458	0.06604	0.05708	0.06256
								34.81	0.0662	0.06725	0.06439	0.05996
								34.82	0.08195	0.08322	0.06739	0.05082
								34.83	0.06814	0.06915	0.05792	0.04733
								34.84	0.07084	0.07867	0.05638	0.05697
								34.85	0.06407	0.07263	0.0477	0.05834
								34.86	0.065	0.07373	0.0556	0.05476
								34.87	0.06882	0.07267	0.05841	0.05445
								34.88	0.06824	0.07768	0.05841	0.06122
								34.89	0.05923	0.07159	0.06867	0.05737
								34.9	0.07137	0.07231	0.06083	0.05909
								34.91	0.06315	0.07704	0.07284	0.05545
								34.92	0.06901	0.07185	0.06512	0.05831
								34.93	0.06906	0.07669	0.06236	0.05387
								34.94	0.0606	0.07067	0.05082	0.05676
								34.95	0.06392	0.06852	0.05541	0.05552
								34.96	0.0762	0.07166	0.05609	0.06208
								34.97	0.06616	0.07177	0.05277	0.0565
								34.98	0.07024	0.0666	0.05456	0.05789
								34.99	0.06921	0.0718	0.06961	0.06028
								35	0.06715	0.07866	0.06305	0.05699
								35.01	0.06644	0.06784	0.06062	0.0556
								35.02	0.06845	0.07021	0.05582	0.04909
								35.03	0.06384	0.07586	0.05102	0.05459
								35.04	0.07148	0.07298	0.05744	0.05501
								35.05	0.06365	0.06967	0.05878	0.05401
								35.06	0.05895	0.07289	0.05978	0.05748
								35.07	0.066	0.07345	0.06246	0.05861
								35.08	0.06819	0.06691	0.06005	0.05537
								35.09	0.0675	0.06552	0.05833	0.06187
								35.1	0.06773	0.06066	0.07142	0.05333
								35.11	0.06889	0.0653	0.05398	0.0562
								35.12	0.06441	0.07001	0.05943	0.05725
								35.13	0.06986	0.05762	0.06024	0.05328
								35.14	0.06064	0.06886	0.0639	0.05635
								35.15	0.06483	0.06905	0.05767	0.05321
								35.16	0.06712	0.06816	0.05928	0.05788
								35.17	0.06427	0.07261	0.05636	0.05024
								35.18	0.06129	0.06234	0.06246	0.05569
								35.19	0.07855	0.07573	0.05407	0.05649
								35.2	0.06456	0.07315	0.06778	0.05475
								35.21	0.07186	0.07539	0.0679	0.05162
								35.22	0.07011	0.07127	0.06097	0.05582
								35.23	0.0697	0.07111	0.05582	0.06013
								35.24	0.07314	0.06839	0.05725	0.05671
								35.25	0.07003	0.06641	0.0574	0.06082
								35.26	0.07421	0.06266	0.05858	0.0563
								35.27	0.06539	0.07049	0.06019	0.05394
								35.28	0.05962	0.06838	0.0567	0.06084
								35.29	0.0651	0.06902	0.05597	0.0565
								35.3	0.06267	0.06804	0.05413	0.04806
								35.31	0.06007	0.07316	0.04995	0.04868
								35.32	0.0663	0.07513	0.06821	0.04883
								35.33	0.0717	0.06365	0.06288	0.05082
								35.34	0.07191	0.07261	0.05831	0.05278
								35.35	0.06895	0.07476	0.06128	0.05256
								35.36	0.06196	0.06962	0.06189	0.05837
								35.37	0.06144	0.07071	0.06295	0.05999
								35.38	0.06009	0.06715	0.05746	0.06054
								35.39	0.06692	0.06617	0.0562	0.05202
								35.4	0.06823	0.07172	0.06093	0.05704
								35.41	0.05897	0.07024	0.05406	0.05282
								35.42	0.06747	0.06812	0.04885	0.0497
								35.43	0.063	0.06349	0.0507	0.05234
								35.44	0.06452	0.07312	0.04921	0.05396
								35.45	0.06822	0.06032	0.06429	0.05384
								35.46	0.06265	0.06491	0.06299	0.04982
								35.47	0.06068	0.06863	0.06006	0.04979
								35.48	0.06409	0.07521	0.05298	0.05107
								35.49	0.06509	0.06433	0.05946	0.05304
								35.5	0.06706	0.06664	0.0649	0.05227
								35.51	0.06402	0.06697	0.05984	0.05193
								35.52	0.07365	0.0718	0.05277	0.05421
								35.53	0.05988	0.07341	0.05992	0.04976
								35.54	0.06506	0.06966	0.06158	0.05416
								35.55	0.06525	0.06812	0.05349	0.05571
								35.56	0.06255	0.07031	0.05921	0.05462
								35.57	0.06348	0.06839	0.05785	0.0536
								35.58	0.05499	0.07165	0.05178	0.05148
								35.59	0.06581	0.06898	0.05722	0.0563
								35.6	0.06652	0.0662	0.05251	0.05799
								35.61	0.05813	0.0742	0.05296	0.05482
								35.62	0.05663	0.06789	0.06483	0.05529
								35.63	0.0605	0.06947	0.05722	0.04419
								35.64	0.05455	0.07375	0.05668	0.05315
								35.65	0.06433	0.0785	0.06004	0.05564
								35.66	0.07008	0.06967	0.05515	0.0541
								35.67	0.05516	0.07864	0.05604	0.05819
								35.68	0.06168	0.07331	0.05836	0.05252
								35.69	0.06203	0.07192	0.05267	0.05021
								35.7	0.05982	0.06813	0.05484	0.05221
								35.71	0.0628	0.07562	0.0571	0.04643
								35.72	0.05654	0.07252	0.05233	0.05436
								35.73	0.06212	0.06316	0.0529	0.0565
								35.74	0.0717	0.07056	0.06364	0.05722
								35.75	0.06162	0.06463	0.05967	0.05652
								35.76	0.06033	0.07132	0.05212	0.05333
								35.77	0.0605	0.06758	0.05547	0.05299
								35.78	0.05378	0.06022	0.06453	0.04953
								35.79	0.06524	0.06563	0.05777	0.05032
								35.8	0.06534	0.06738	0.0586	0.0505
								35.81	0.05615	0.06364	0.05822	0.04842
								35.82	0.05771	0.06734	0.05642	0.04023
								35.83	0.05834	0.0689	0.05436	0.04728
								35.84	0.0638	0.05649	0.04981	0.05606
								35.85	0.06816	0.07196	0.05732	0.05522
								35.86	0.0571	0.0696	0.06026	0.05719
								35.87	0.06528	0.07028	0.05466	0.05302
								35.88	0.05951	0.06378	0.05757	0.05338
								35.89	0.06292	0.06294	0.05303	0.05739
								35.9	0.05847	0.06603	0.05293	0.05404
								35.91	0.06069	0.06338	0.05652	0.0589
								35.92	0.06559	0.05916	0.05626	0.05247
								35.93	0.0579	0.05679	0.06027	0.05334
								35.94	0.06148	0.07291	0.04872	0.0481
								35.95	0.05835	0.06752	0.05426	0.05419
								35.96	0.05479	0.08093	0.06047	0.0521
								35.97	0.05187	0.05923	0.04844	0.05748
								35.98	0.05817	0.06267	0.05776	0.05167
								35.99	0.05568	0.0679	0.061	0.0414
								36	0.06133	0.08371	0.05944	0.04375
								36.01	0.06246	0.07196	0.0568	0.05799
								36.02	0.05678	0.05466	0.05053	0.05259
								36.03	0.07132	0.06213	0.05137	0.04924
								36.04	0.05808	0.06656	0.05231	0.05464
								36.05	0.05131	0.07391	0.05801	0.04529
								36.06	0.06136	0.06656	0.0598	0.05554
								36.07	0.06146	0.05572	0.05279	0.04815
								36.08	0.05827	0.05675	0.05569	0.0519
								36.09	0.05704	0.06039	0.05275	0.04663
								36.1	0.05989	0.06076	0.05674	0.05281
								36.11	0.06141	0.05511	0.0549	0.04936
								36.12	0.06209	0.05668	0.05906	0.04857
								36.13	0.05598	0.06137	0.0533	0.05292
								36.14	0.06411	0.06384	0.05145	0.04522
								36.15	0.06248	0.07002	0.05084	0.05689
								36.16	0.06058	0.07059	0.0585	0.05004
								36.17	0.0577	0.06258	0.04856	0.04577
								36.18	0.06141	0.06045	0.05552	0.05191
								36.19	0.06553	0.06057	0.04797	0.05286
								36.2	0.0647	0.05817	0.05031	0.04964
								36.21	0.05622	0.05479	0.05055	0.05171
								36.22	0.07089	0.06651	0.05366	0.04775
								36.23	0.06438	0.04934	0.0592	0.05706
								36.24	0.05612	0.06595	0.05577	0.04633
								36.25	0.05062	0.06621	0.05247	0.05065
								36.26	0.05358	0.07161	0.05263	0.05609
								36.27	0.05484	0.05989	0.04853	0.05083
								36.28	0.05461	0.0602	0.0589	0.05372
								36.29	0.05732	0.06537	0.05482	0.05391
								36.3	0.05655	0.06409	0.05333	0.05066
								36.31	0.05338	0.0614	0.05465	0.05244
								36.32	0.06157	0.06579	0.05083	0.05041
								36.33	0.05797	0.06363	0.05974	0.04795
								36.34	0.0638	0.06882	0.05357	0.04446
								36.35	0.06048	0.06542	0.04782	0.04747
								36.36	0.0607	0.0734	0.04522	0.04778
								36.37	0.0576	0.06088	0.04946	0.05036
								36.38	0.05231	0.06241	0.05705	0.04607
								36.39	0.0571	0.05915	0.05224	0.04633
								36.4	0.05364	0.06214	0.04922	0.04443
								36.41	0.0575	0.06116	0.05641	0.05137
								36.42	0.0513	0.06133	0.05607	0.04799
								36.43	0.0555	0.06787	0.0534	0.04215
								36.44	0.05715	0.05497	0.05218	0.04617
								36.45	0.05646	0.05742	0.05019	0.04746
								36.46	0.06014	0.064	0.05707	0.05734
								36.47	0.05745	0.05977	0.05585	0.04556
								36.48	0.06468	0.06109	0.05171	0.04934
								36.49	0.05949	0.06497	0.05561	0.05305
								36.5	0.06138	0.05566	0.0469	0.04549
								36.51	0.06103	0.06756	0.05211	0.04771
								36.52	0.05496	0.06744	0.04566	0.04949
								36.53	0.06167	0.06484	0.04623	0.05142
								36.54	0.06074	0.07016	0.04828	0.05386
								36.55	0.06716	0.06496	0.05593	0.04805
								36.56	0.05849	0.06558	0.04459	0.04799
								36.57	0.05915	0.0612	0.05104	0.04763
								36.58	0.06327	0.07212	0.0516	0.05043
								36.59	0.05383	0.06247	0.05268	0.04494
								36.6	0.06697	0.06631	0.05156	0.04985
								36.61	0.04881	0.05861	0.05112	0.04347
								36.62	0.05516	0.06392	0.05028	0.0506
								36.63	0.05393	0.05853	0.05694	0.04639
								36.64	0.05753	0.07303	0.05428	0.04125
								36.65	0.04476	0.06797	0.05178	0.04735
								36.66	0.05357	0.058	0.05416	0.0402
								36.67	0.05447	0.06607	0.04927	0.04955
								36.68	0.05538	0.05678	0.04241	0.05278
								36.69	0.05632	0.06447	0.04647	0.04547
								36.7	0.06643	0.0508	0.04414	0.04933
								36.71	0.05021	0.06669	0.0507	0.04858
								36.72	0.05461	0.06957	0.05014	0.04639
								36.73	0.0533	0.06542	0.0544	0.04885
								36.74	0.05397	0.06443	0.05247	0.0509
								36.75	0.0493	0.06171	0.04968	0.05149
								36.76	0.04703	0.05543	0.04233	0.04902
								36.77	0.04884	0.05402	0.05196	0.04675
								36.78	0.05748	0.06167	0.04219	0.04488
								36.79	0.04779	0.05782	0.04798	0.04617
								36.8	0.05294	0.06412	0.04622	0.04441
								36.81	0.04786	0.0555	0.05062	0.04731
								36.82	0.04906	0.06647	0.04697	0.04669
								36.83	0.05381	0.05192	0.04212	0.04885
								36.84	0.05384	0.05518	0.05113	0.04875
								36.85	0.06278	0.05693	0.05102	0.05029
								36.86	0.05969	0.063	0.05053	0.04674
								36.87	0.05792	0.0561	0.04847	0.04844
								36.88	0.04979	0.04797	0.06397	0.04508
								36.89	0.05334	0.05594	0.05109	0.04133
								36.9	0.05402	0.05439	0.05863	0.04453
								36.91	0.056	0.05667	0.05221	0.04425
								36.92	0.05331	0.05607	0.05023	0.04573
								36.93	0.06191	0.06158	0.04494	0.04224
								36.94	0.05901	0.06172	0.04705	0.04668
								36.95	0.05226	0.05633	0.05199	0.04798
								36.96	0.05612	0.06206	0.05241	0.0447
								36.97	0.05401	0.06296	0.0537	0.04617
								36.98	0.05441	0.05482	0.04439	0.03854
								36.99	0.04884	0.06378	0.05474	0.04193
								37	0.05225	0.06234	0.05262	0.04816
								37.01	0.04722	0.06116	0.05399	0.05073
								37.02	0.05732	0.06983	0.0473	0.04841
								37.03	0.04863	0.05695	0.04607	0.04823
								37.04	0.05395	0.06307	0.04937	0.03971
								37.05	0.04773	0.06163	0.04605	0.04343
								37.06	0.04982	0.04965	0.05325	0.0506
								37.07	0.04965	0.06368	0.04966	0.04976
								37.08	0.05686	0.05353	0.04573	0.05128
								37.09	0.05521	0.06467	0.04702	0.04261
								37.1	0.05528	0.04844	0.04651	0.04041
								37.11	0.05568	0.0622	0.05714	0.04174
								37.12	0.06022	0.05934	0.04411	0.04682
								37.13	0.05828	0.0611	0.05339	0.04139
								37.14	0.05858	0.06485	0.05573	0.03996
								37.15	0.05674	0.05727	0.05207	0.04455
								37.16	0.05724	0.06226	0.04883	0.04248
								37.17	0.05873	0.05125	0.04858	0.04684
								37.18	0.0565	0.0599	0.05047	0.04869
								37.19	0.05793	0.0513	0.04763	0.04014
								37.2	0.06277	0.0618	0.04438	0.04505
								37.21	0.0562	0.05195	0.0451	0.04881
								37.22	0.05142	0.03715	0.05178	0.04525
								37.23	0.05157	0.05039	0.05124	0.0466
								37.24	0.05006	0.0559	0.05207	0.04723
								37.25	0.05286	0.06572	0.05669	0.05371
								37.26	0.05756	0.06443	0.04661	0.04958
								37.27	0.05261	0.05784	0.04867	0.04992
								37.28	0.05217	0.05381	0.03904	0.04718
								37.29	0.0511	0.05591	0.0486	0.04308
								37.3	0.0476	0.06482	0.04635	0.04272
								37.31	0.05844	0.05579	0.04165	0.03996
								37.32	0.05014	0.05981	0.05136	0.04648
								37.33	0.05387	0.05955	0.04717	0.04644
								37.34	0.05471	0.05958	0.04398	0.05027
								37.35	0.05795	0.05371	0.05066	0.04738
								37.36	0.05696	0.06678	0.04914	0.04366
								37.37	0.05865	0.05763	0.05782	0.04345
								37.38	0.05079	0.05727	0.04854	0.04511
								37.39	0.04254	0.05647	0.04885	0.04021
								37.4	0.05281	0.04767	0.04849	0.04047
								37.41	0.0607	0.04927	0.05316	0.04093
								37.42	0.05195	0.0556	0.04724	0.04719
								37.43	0.05082	0.05575	0.05137	0.03681
								37.44	0.05601	0.06343	0.04406	0.04813
								37.45	0.05633	0.05888	0.04836	0.04804
								37.46	0.05125	0.05812	0.04207	0.0446
								37.47	0.05509	0.04862	0.04832	0.04592
								37.48	0.05931	0.05997	0.0488	0.04667
								37.49	0.05362	0.06266	0.04378	0.04699
								37.5	0.05178	0.05764	0.05237	0.04791
								37.51	0.0501	0.06247	0.05265	0.04928
								37.52	0.05546	0.05468	0.04621	0.04169
								37.53	0.05644	0.05336	0.05377	0.04637
								37.54	0.04501	0.05996	0.05322	0.05059
								37.55	0.05956	0.05326	0.04716	0.0483
								37.56	0.05561	0.0504	0.04441	0.04116
								37.57	0.05456	0.0536	0.05422	0.04152
								37.58	0.05367	0.06186	0.05259	0.04515
								37.59	0.05077	0.05603	0.04742	0.04868
								37.6	0.05533	0.05634	0.04487	0.04832
								37.61	0.05725	0.05674	0.04206	0.04749
								37.62	0.05928	0.06372	0.05078	0.05017
								37.63	0.05705	0.05827	0.04962	0.04288
								37.64	0.059	0.06355	0.05331	0.04859
								37.65	0.05923	0.06724	0.04172	0.05121
								37.66	0.05388	0.06217	0.05379	0.047
								37.67	0.05909	0.05522	0.04413	0.04697
								37.68	0.05451	0.05128	0.04999	0.04694
								37.69	0.05574	0.05782	0.04924	0.04568
								37.7	0.05654	0.05484	0.04689	0.04989
								37.71	0.05113	0.06364	0.05243	0.04736
								37.72	0.0619	0.05514	0.04647	0.05147
								37.73	0.06512	0.05948	0.04525	0.04569
								37.74	0.04606	0.05836	0.05519	0.04642
								37.75	0.05752	0.05414	0.04757	0.04444
								37.76	0.05149	0.05765	0.04846	0.04679
								37.77	0.05895	0.06051	0.04781	0.0488
								37.78	0.06496	0.06095	0.05147	0.04991
								37.79	0.0545	0.0568	0.04495	0.04526
								37.8	0.04933	0.05467	0.0479	0.04376
								37.81	0.05306	0.06247	0.04654	0.04522
								37.82	0.05083	0.06084	0.04958	0.04295
								37.83	0.05617	0.05994	0.05315	0.04865
								37.84	0.05092	0.05591	0.04095	0.04575
								37.85	0.05151	0.04733	0.04421	0.04484
								37.86	0.04419	0.04367	0.03961	0.03901
								37.87	0.05472	0.05386	0.04143	0.03893
								37.88	0.05464	0.04836	0.04883	0.04589
								37.89	0.04933	0.05156	0.05241	0.03937
								37.9	0.04927	0.05765	0.04821	0.04552
								37.91	0.05009	0.06086	0.04689	0.03961
								37.92	0.04908	0.05315	0.04561	0.04321
								37.93	0.05061	0.05388	0.03818	0.04502
								37.94	0.05272	0.05366	0.04811	0.048
								37.95	0.05254	0.05054	0.04751	0.03843
								37.96	0.05026	0.05088	0.05624	0.04059
								37.97	0.05051	0.04944	0.04264	0.04546
								37.98	0.04886	0.04971	0.04821	0.04386
								37.99	0.0489	0.05897	0.0373	0.0437
								38	0.05057	0.06152	0.04224	0.04131
								38.01	0.04972	0.06009	0.044	0.04457
								38.02	0.04472	0.05872	0.04547	0.03688
								38.03	0.04618	0.04499	0.0526	0.04132
								38.04	0.0477	0.05716	0.05191	0.04447
								38.05	0.05015	0.05217	0.04814	0.04785
								38.06	0.04602	0.04776	0.03728	0.04226
								38.07	0.04474	0.05957	0.03316	0.04055
								38.08	0.04234	0.051	0.04325	0.04299
								38.09	0.05045	0.0538	0.04627	0.04564
								38.1	0.0479	0.05239	0.04661	0.04571
								38.11	0.04964	0.05723	0.04469	0.04923
								38.12	0.05727	0.04668	0.05055	0.05012
								38.13	0.0553	0.06068	0.04519	0.04725
								38.14	0.05398	0.04159	0.04758	0.0371
								38.15	0.04822	0.04266	0.04297	0.04904
								38.16	0.04925	0.05109	0.04542	0.03879
								38.17	0.04469	0.04597	0.04609	0.04067
								38.18	0.04614	0.05261	0.05086	0.03556
								38.19	0.04774	0.05392	0.04682	0.04441
								38.2	0.04117	0.05737	0.04293	0.04008
								38.21	0.04658	0.05664	0.04522	0.04117
								38.22	0.04864	0.05741	0.04119	0.04377
								38.23	0.05255	0.05166	0.04298	0.03992
								38.24	0.05441	0.05891	0.04498	0.04236
								38.25	0.0484	0.05185	0.03882	0.04184
								38.26	0.05384	0.05604	0.0438	0.04164
								38.27	0.04471	0.05605	0.03993	0.03904
								38.28	0.04462	0.04845	0.04377	0.04438
								38.29	0.05004	0.05858	0.04251	0.04476
								38.3	0.04759	0.05471	0.04748	0.0461
								38.31	0.04906	0.05399	0.04347	0.03913
								38.32	0.05129	0.05339	0.04996	0.04324
								38.33	0.05535	0.0561	0.04295	0.03689
								38.34	0.04825	0.05727	0.0468	0.04259
								38.35	0.05078	0.04923	0.03981	0.04045
								38.36	0.05757	0.05678	0.03943	0.03491
								38.37	0.05468	0.0505	0.04806	0.03599
								38.38	0.04731	0.04807	0.04307	0.03915
								38.39	0.04741	0.05712	0.04351	0.04221
								38.4	0.05742	0.04889	0.04062	0.04071
								38.41	0.04918	0.05381	0.03987	0.04018
								38.42	0.04736	0.05811	0.04489	0.04206
								38.43	0.05487	0.05426	0.04688	0.04188
								38.44	0.05044	0.04803	0.04814	0.03618
								38.45	0.05141	0.05035	0.04816	0.0424
								38.46	0.04944	0.04914	0.04613	0.04358
								38.47	0.05032	0.05461	0.03911	0.0384
								38.48	0.0571	0.05706	0.03986	0.03691
								38.49	0.04681	0.05416	0.04786	0.03983
								38.5	0.04606	0.06025	0.04386	0.03796
								38.51	0.05128	0.05307	0.04363	0.03997
								38.52	0.04629	0.04154	0.04238	0.03212
								38.53	0.04901	0.05452	0.04043	0.04305
								38.54	0.05135	0.04967	0.04038	0.04014
								38.55	0.04149	0.05208	0.04112	0.04368
								38.56	0.04825	0.04585	0.04605	0.04247
								38.57	0.0474	0.04925	0.04042	0.04051
								38.58	0.04821	0.05218	0.03763	0.04273
								38.59	0.04298	0.04369	0.04039	0.0467
								38.6	0.05312	0.05108	0.03995	0.04415
								38.61	0.04672	0.05239	0.04264	0.04231
								38.62	0.05005	0.05013	0.04557	0.0452
								38.63	0.04791	0.05964	0.04474	0.04207
								38.64	0.04591	0.05266	0.04208	0.03767
								38.65	0.04617	0.05148	0.03371	0.04379
								38.66	0.04485	0.04979	0.04134	0.04335
								38.67	0.04618	0.04794	0.0501	0.04012
								38.68	0.0431	0.0502	0.05179	0.04049
								38.69	0.0443	0.05452	0.0448	0.039
								38.7	0.04065	0.05332	0.0387	0.04144
								38.71	0.03451	0.04431	0.04576	0.04566
								38.72	0.04501	0.05189	0.04308	0.03559
								38.73	0.05275	0.0463	0.04697	0.03557
								38.74	0.04832	0.05653	0.0386	0.03489
								38.75	0.04675	0.04847	0.03831	0.03727
								38.76	0.04654	0.06091	0.04691	0.03735
								38.77	0.0489	0.05815	0.04132	0.04849
								38.78	0.04408	0.05796	0.04535	0.04105
								38.79	0.04062	0.04974	0.03723	0.03582
								38.8	0.04386	0.04843	0.04351	0.03515
								38.81	0.03795	0.04501	0.04847	0.04055
								38.82	0.04418	0.05231	0.0387	0.03911
								38.83	0.04439	0.05801	0.04038	0.04172
								38.84	0.04754	0.05531	0.04362	0.03847
								38.85	0.0411	0.05386	0.04289	0.03996
								38.86	0.04469	0.04782	0.03778	0.03674
								38.87	0.04519	0.04217	0.04445	0.03693
								38.88	0.04443	0.04452	0.04405	0.04379
								38.89	0.04737	0.04898	0.04537	0.04238
								38.9	0.04633	0.04478	0.03726	0.03672
								38.91	0.04275	0.05138	0.04858	0.03833
								38.92	0.05267	0.05351	0.03854	0.03679
								38.93	0.04428	0.04899	0.05073	0.0396
								38.94	0.04445	0.04749	0.04508	0.03596
								38.95	0.04553	0.03841	0.03939	0.03608
								38.96	0.04881	0.04895	0.0394	0.04193
								38.97	0.04407	0.04962	0.03797	0.03898
								38.98	0.04458	0.04656	0.0382	0.03798
								38.99	0.04522	0.04913	0.03807	0.03874
								39	0.04361	0.04239	0.04434	0.03284
								39.01	0.0443	0.04603	0.04533	0.0478
								39.02	0.05025	0.03797	0.0412	0.04054
								39.03	0.04698	0.04197	0.03739	0.03691
								39.04	0.04911	0.04094	0.04255	0.04343
								39.05	0.04659	0.04978	0.03905	0.03476
								39.06	0.04644	0.05115	0.04694	0.03995
								39.07	0.0397	0.0428	0.04182	0.0387
								39.08	0.04126	0.0497	0.04611	0.04113
								39.09	0.0494	0.05298	0.04123	0.03492
								39.1	0.04711	0.04326	0.04377	0.03551
								39.11	0.04321	0.04123	0.04547	0.03648
								39.12	0.04208	0.04995	0.04242	0.03593
								39.13	0.04579	0.05553	0.03883	0.03646
								39.14	0.04862	0.04077	0.03662	0.03796
								39.15	0.04804	0.04783	0.03695	0.04005
								39.16	0.05187	0.04042	0.04213	0.03802
								39.17	0.04679	0.0519	0.03851	0.04
								39.18	0.04794	0.0484	0.0359	0.04256
								39.19	0.04778	0.04321	0.04088	0.04024
								39.2	0.04548	0.05425	0.04382	0.03813
								39.21	0.04463	0.04669	0.04017	0.042
								39.22	0.05289	0.0459	0.04159	0.0432
								39.23	0.0455	0.05368	0.04275	0.03971
								39.24	0.04851	0.05473	0.03732	0.03844
								39.25	0.048	0.04976	0.03633	0.04492
								39.26	0.04899	0.05313	0.04167	0.04689
								39.27	0.0415	0.05208	0.04456	0.03897
								39.28	0.04346	0.05052	0.04314	0.03458
								39.29	0.051	0.05327	0.0358	0.03992
								39.3	0.04523	0.0432	0.0455	0.03339
								39.31	0.04746	0.05226	0.04325	0.03801
								39.32	0.04896	0.0464	0.03775	0.03428
								39.33	0.0467	0.04519	0.03938	0.04161
								39.34	0.05038	0.0535	0.03814	0.03838
								39.35	0.04382	0.0509	0.03903	0.03936
								39.36	0.03975	0.05015	0.04003	0.03969
								39.37	0.04557	0.04503	0.04136	0.03952
								39.38	0.05753	0.05202	0.04438	0.03726
								39.39	0.04584	0.04604	0.03843	0.0448
								39.4	0.04632	0.04748	0.03887	0.04293
								39.41	0.03468	0.05329	0.0387	0.03765
								39.42	0.04413	0.0495	0.03875	0.03634
								39.43	0.05028	0.04982	0.03885	0.03385
								39.44	0.03973	0.04102	0.05007	0.03577
								39.45	0.04116	0.04773	0.04	0.03464
								39.46	0.03848	0.04798	0.03924	0.04519
								39.47	0.04916	0.04608	0.04205	0.04003
								39.48	0.04915	0.04496	0.03851	0.04329
								39.49	0.04827	0.04786	0.0383	0.03697
								39.5	0.04582	0.04156	0.04227	0.03929
								39.51	0.04566	0.0481	0.04162	0.03644
								39.52	0.04724	0.05491	0.0339	0.03826
								39.53	0.04343	0.04611	0.03621	0.04038
								39.54	0.04587	0.05438	0.03819	0.03801
								39.55	0.04176	0.0437	0.03962	0.04351
								39.56	0.04072	0.0456	0.0394	0.04319
								39.57	0.04774	0.05232	0.04252	0.03476
								39.58	0.04424	0.04572	0.04017	0.04467
								39.59	0.04579	0.04419	0.04323	0.04101
								39.6	0.04754	0.05283	0.04096	0.03843
								39.61	0.0442	0.04379	0.04764	0.02757
								39.62	0.04525	0.04435	0.03605	0.03445
								39.63	0.05444	0.04579	0.036	0.0411
								39.64	0.042	0.053	0.04039	0.03633
								39.65	0.04277	0.03987	0.03815	0.04268
								39.66	0.03969	0.0491	0.04671	0.03811
								39.67	0.04465	0.04862	0.04463	0.043
								39.68	0.042	0.05102	0.04206	0.03854
								39.69	0.04444	0.04847	0.03838	0.03153
								39.7	0.04333	0.04766	0.04078	0.03965
								39.71	0.0437	0.04685	0.04457	0.03976
								39.72	0.03737	0.04637	0.04139	0.02939
								39.73	0.04494	0.04612	0.03775	0.03855
								39.74	0.04647	0.04684	0.03185	0.03935
								39.75	0.03958	0.05492	0.0417	0.03759
								39.76	0.04755	0.0479	0.04137	0.02879
								39.77	0.04523	0.04806	0.04203	0.04025
								39.78	0.04747	0.04342	0.04482	0.03346
								39.79	0.04616	0.04952	0.04375	0.03815
								39.8	0.05048	0.03904	0.03789	0.0382
								39.81	0.05066	0.04364	0.03625	0.0369
								39.82	0.04932	0.04667	0.0378	0.03918
								39.83	0.04169	0.04646	0.0387	0.03574
								39.84	0.03571	0.05058	0.03821	0.03354
								39.85	0.03724	0.05058	0.04003	0.03272
								39.86	0.03797	0.04993	0.03684	0.0401
								39.87	0.04692	0.04197	0.03852	0.03784
								39.88	0.04643	0.05072	0.0482	0.04154
								39.89	0.04431	0.05612	0.03436	0.03986
								39.9	0.05107	0.04463	0.0392	0.04209
								39.91	0.05138	0.0381	0.04004	0.03768
								39.92	0.03719	0.05073	0.03262	0.04042
								39.93	0.0369	0.04244	0.04268	0.03528
								39.94	0.04422	0.05213	0.03535	0.03484
								39.95	0.05272	0.05004	0.03488	0.0404
[truncated: 2,005 more rows]

## Sheet: Figure 2
2a									2b									2c
	GaSb		etch 40s		etch 10s		etch 0s			GaSb		etch 40s		etch 10s		etch 0s			GaSb		etch 40s		etch 10s		etch 0s
Binding enregy	Intensity	Binding enregy	Intensity	Binding enregy	Intensity	Binding enregy	Intensity		Binding enregy	Intensity	Binding enregy	Intensity	Binding enregy	Intensity	Binding enregy	Intensity		Binding enregy	Intensity	Binding enregy	Intensity	Binding enregy	Intensity	Binding enregy	Intensity
eV	a.u.	eV	a.u.	eV	a.u.	eV	a.u.		156.88	0.05456	157.48	0.02157	157.48	0.02774	157.58	0.0031		23.28	0.01216	24.88	0.01366	24.28	0.00696	23.98	0.01314
12.88	0.00129	14.08	0.00419	13.98	0.09659	13.58	0.36829		156.98	0.03463	157.58	0.01308	157.58	0.0201	157.68	0.00799		23.38	0.02388	24.98	0.01384	24.38	0.007	24.08	0.01329
12.98	0.00287	14.18	-0.00965	14.08	0.09002	13.68	0.5078		157.08	0.05667	157.68	0.02412	157.68	0.01543	157.78	0.00287		23.48	0.02296	25.08	0.01326	24.48	0.00798	24.18	0.01116
13.08	0.0044	14.28	0.00809	14.18	0.21012	13.78	0.59568		157.18	0.05752	157.78	0.01779	157.78	0.01177	157.88	0.01015		23.58	0.0311	25.18	0.01261	24.58	0.00516	24.28	0.01501
13.18	0.00438	14.38	0.01611	14.28	0.12178	13.88	0.44633		157.28	0.05339	157.88	0.00232	157.88	0.03356	157.98	0.00585		23.68	0.03831	25.28	0.01076	24.68	0.00416	24.38	0.01607
13.28	0.00342	14.48	0.00816	14.38	0.09597	13.98	0.65416		157.38	0.0527	157.98	-0.01267	157.98	0.01281	158.08	0.00505		23.78	0.03007	25.38	0.00734	24.78	0.00626	24.48	0.01878
13.38	0.00496	14.58	0.00166	14.48	0.12199	14.08	0.54234		157.48	0.03151	158.08	0.00752	158.08	0.01498	158.18	0.00336		23.88	0.0385	25.48	0.01406	24.88	0.00627	24.58	0.01916
13.48	0.0056	14.68	-0.000592872	14.58	0.14962	14.18	0.68375		157.58	0.0488	158.18	0.00379	158.18	0.00929	158.28	0.01328		23.98	0.03818	25.58	0.01901	24.98	0.0083	24.68	0.0159
13.58	0.00503	14.78	0.000512612	14.68	0.20785	14.28	0.64765		157.68	0.05389	158.28	0.01373	158.28	0.01722	158.38	0.00319		24.08	0.03327	25.68	0.0119	25.08	0.00832	24.78	0.01257
13.68	0.0026	14.88	0.0115	14.78	0.19174	14.38	0.48725		157.78	0.06091	158.38	-0.00781	158.38	0.01896	158.48	0.00385		24.18	0.02429	25.78	0.01272	25.18	0.0069	24.88	0.01147
13.78	0.00187	14.98	0.00702	14.88	0.15177	14.48	0.56506		157.88	0.05428	158.48	-0.00576	158.48	0.01166	158.58	0.0075		24.28	0.0309	25.88	0.01124	25.28	0.00409	24.98	0.01462
13.88	0.000989413	15.08	-0.000149727	14.98	0.09123	14.58	0.57545		157.98	0.08171	158.58	0.01163	158.58	0.02735	158.68	0.01732		24.38	0.0296	25.98	0.01134	25.38	0.00349	25.08	0.01679
13.98	0.00444	15.18	0.00809	15.08	0.10404	14.68	0.62004		158.08	0.064	158.68	0.02657	158.68	0.0104	158.78	0.01207		24.48	0.02956	26.08	0.01049	25.48	0.00462	25.18	0.01473
14.08	0.00529	15.28	0.01172	15.18	0.1303	14.78	0.66709		158.18	0.06078	158.78	0.02449	158.78	0.00413	158.88	0.00556		24.58	0.02089	26.18	0.02177	25.58	0.00898	25.28	0.01341
14.18	0.00256	15.38	-0.000350253	15.28	0.10109	14.88	0.58166		158.28	0.12749	158.88	0.00718	158.88	0.02118	158.98	0.00543		24.68	0.0363	26.28	0.01823	25.68	0.00886	25.38	0.01229
14.28	0.00127	15.48	0.01504	15.38	0.16314	14.98	0.41021		158.38	0.1554	158.98	0.00559	158.98	0.01783	159.08	0.02135		24.78	0.02169	26.38	0.01889	25.78	0.00887	25.48	0.0117
14.38	0.00408	15.58	0.01087	15.48	0.16897	15.08	0.67628		158.48	0.18066	159.08	0.04531	159.08	0.02823	159.18	0.01851		24.88	0.0146	26.48	0.02117	25.88	0.00756	25.58	0.01684
14.48	0.005	15.68	0.0171	15.58	0.17255	15.18	0.74722		158.58	0.17338	159.18	0.04828	159.18	0.03122	159.28	0.01654		24.98	0.01224	26.58	0.01292	25.98	0.00842	25.68	0.01451
14.58	0.00516	15.78	0.02408	15.68	0.17316	15.28	0.55109		158.68	0.19243	159.28	0.0383	159.28	0.02662	159.38	0.02314		25.08	0.00822	26.68	0.01472	26.08	0.00959	25.78	0.01554
14.68	0.005	15.88	0.01959	15.78	0.14953	15.38	0.74581		158.78	0.18609	159.38	0.04086	159.38	0.01725	159.48	0.01464		25.18	0.01334	26.78	0.0165	26.18	0.00762	25.88	0.01987
14.78	0.0016	15.98	0.01137	15.88	0.14151	15.48	0.45943		158.88	0.23141	159.48	0.03956	159.48	0.02306	159.58	0.01476		25.28	0.01738	26.88	0.01949	26.28	0.00998	25.98	0.01686
14.88	0.00247	16.08	0.00356	15.98	0.13402	15.58	0.65738		158.98	0.24877	159.58	0.069	159.58	0.03391	159.68	0.03092		25.38	0.00248	26.98	0.02215	26.38	0.00848	26.08	0.01744
14.98	0.00658	16.18	-0.00337	16.08	0.11884	15.68	0.57727		159.08	0.29522	159.68	0.05362	159.68	0.04057	159.78	0.0307		25.48	0.01303	27.08	0.01726	26.48	0.01045	26.18	0.01751
15.08	0.00165	16.28	-0.00182	16.18	0.08926	15.78	0.8556		159.18	0.30845	159.78	0.06996	159.78	0.03536	159.88	0.02883		25.58	0.02171	27.18	0.01451	26.58	0.01221	26.28	0.01622
15.18	0.00345	16.38	0.00813	16.28	0.11654	15.88	0.44448		159.28	0.33996	159.88	0.0849	159.88	0.03462	159.98	0.03479		25.68	0.00689	27.28	0.02201	26.68	0.01355	26.38	0.01595
15.28	0.00859	16.48	0.02252	16.38	0.09297	15.98	0.09991		159.38	0.37275	159.98	0.12151	159.98	0.04729	160.08	0.04024		25.78	0.02087	27.38	0.01827	26.78	0.01309	26.48	0.01256
15.38	0.00578	16.58	-0.01404	16.48	0.11006	16.08	0.37578		159.48	0.38682	160.08	0.11169	160.08	0.04199	160.18	0.0354		25.88	0.01686	27.48	0.02462	26.88	0.01797	26.58	0.01573
15.48	0.00537	16.68	-0.00462	16.58	0.1022	16.18	0.40236		159.58	0.3888	160.18	0.09878	160.18	0.03218	160.28	0.03672		25.98	0.01221	27.58	0.02314	26.98	0.01294	26.68	0.01695
15.58	0.00783	16.78	0.00265	16.68	0.04096	16.28	0.29097		159.68	0.40691	160.28	0.12638	160.28	0.04154	160.38	0.05657		26.08	0.01376	27.68	0.02386	27.08	0.01265	26.78	0.01274
15.68	0.00665	16.88	0.0091	16.78	0.12492	16.38	0.41766		159.78	0.44226	160.38	0.13023	160.38	0.0453	160.48	0.06839		26.18	0.01211	27.78	0.02325	27.18	0.0127	26.88	0.01526
15.78	0.00935	16.98	-0.00279	16.88	0.12942	16.48	0.43748		159.88	0.4855	160.48	0.13712	160.48	0.05002	160.58	0.08357		26.28	0.01005	27.88	0.0226	27.28	0.01304	26.98	0.01407
15.88	0.01378	17.08	-0.00696	16.98	0.1742	16.58	0.3877		159.98	0.51829	160.58	0.12624	160.58	0.055	160.68	0.09419		26.38	0.00399	27.98	0.02754	27.38	0.01375	27.08	0.01419
15.98	0.01102	17.18	0.00207	17.08	0.08604	16.68	0.36671		160.08	0.54333	160.68	0.1764	160.68	0.06408	160.78	0.11012		26.48	0.01523	28.08	0.02355	27.48	0.0168	27.18	0.016
16.08	0.01358	17.28	0.00266	17.18	0.12656	16.78	0.38102		160.18	0.58188	160.78	0.13305	160.78	0.08464	160.88	0.12838		26.58	0.01413	28.18	0.02791	27.58	0.01431	27.28	0.01855
16.18	0.01521	17.38	0.00444	17.28	0.08243	16.88	0.50485		160.28	0.62583	160.88	0.13199	160.88	0.08836	160.98	0.1664		26.68	0.02681	28.28	0.03449	27.68	0.0169	27.38	0.02403
16.28	0.01397	17.48	0.00937	17.38	0.04416	16.98	0.18481		160.38	0.64857	160.98	0.15273	160.98	0.0917	161.08	0.21333		26.78	0.01211	28.38	0.03245	27.78	0.0166	27.48	0.0272
16.38	0.01331	17.58	0.0227	17.48	0.11861	17.08	0		160.48	0.71831	161.08	0.16121	161.08	0.12021	161.18	0.27481		26.88	0.00795	28.48	0.03746	27.88	0.01451	27.58	0.02417
16.48	0.01721	17.68	0.00717	17.58	0.12725	17.18	0.21342		160.58	0.74565	161.18	0.16005	161.18	0.14508	161.28	0.35263		26.98	0.01387	28.58	0.04816	27.98	0.01875	27.68	0.02298
16.58	0.02307	17.78	0.01543	17.68	0.23009	17.28	0.39649		160.68	0.77969	161.28	0.19188	161.28	0.15747	161.38	0.44162		27.08	0.00197	28.68	0.047	28.08	0.02467	27.78	0.02502
16.68	0.01908	17.88	0.00959	17.78	0.15425	17.38	0.50918		160.78	0.82238	161.38	0.20347	161.38	0.20922	161.48	0.55191		27.18	0.01754	28.78	0.04703	28.18	0.02428	27.88	0.02275
16.78	0.02159	17.98	0.02689	17.88	0.18932	17.48	0.32673		160.88	0.83033	161.48	0.25836	161.48	0.26215	161.58	0.66929		27.28	0.0221	28.88	0.05155	28.28	0.02654	27.98	0.0266
16.88	0.02578	18.08	0.03446	17.98	0.21985	17.58	0.43528		160.98	0.88168	161.58	0.267	161.58	0.33729	161.68	0.78411		27.38	0.02733	28.98	0.05968	28.38	0.02895	28.08	0.02632
16.98	0.02495	18.18	0.03857	18.08	0.12597	17.68	0.14798		161.08	0.89941	161.68	0.33644	161.68	0.46354	161.78	0.89596		27.48	0.01578	29.08	0.06673	28.48	0.03158	28.18	0.03231
17.08	0.01982	18.28	0.04022	18.18	0.16326	17.78	0.15929		161.18	0.92904	161.78	0.40753	161.78	0.57151	161.88	0.96428		27.58	0.01209	29.18	0.07644	28.58	0.0391	28.28	0.03772
17.18	0.02847	18.38	0.04652	18.28	0.10671	17.88	0.26859		161.28	0.97144	161.88	0.4757	161.88	0.67511	161.98	1		27.68	0.01321	29.28	0.08276	28.68	0.04487	28.38	0.04129
17.28	0.0347	18.48	0.06524	18.38	0.07574	17.98	0.3717		161.38	0.9412	161.98	0.57214	161.98	0.80308	162.08	0.97495		27.78	0.02159	29.38	0.10548	28.78	0.05401	28.48	0.0454
17.38	0.03181	18.58	0.10135	18.48	0.11243	18.08	0.35002		161.48	0.97779	162.08	0.66654	162.08	0.89364	162.18	0.91509		27.88	0.0299	29.48	0.1262	28.88	0.05989	28.58	0.05178
17.48	0.04057	18.68	0.13043	18.58	0.11733	18.18	0.34906		161.58	0.99525	162.18	0.77034	162.18	0.96622	162.28	0.84214		27.98	0.01923	29.58	0.15659	28.98	0.06868	28.68	0.05569
17.58	0.04739	18.78	0.16959	18.68	0.13609	18.28	0.32425		161.68	1	162.28	0.87479	162.28	1	162.38	0.75411		28.08	0.01911	29.68	0.19957	29.08	0.08284	28.78	0.05615
17.68	0.05015	18.88	0.2254	18.78	0.18746	18.38	0.32677		161.78	0.97904	162.38	0.94166	162.38	0.99204	162.48	0.68215		28.18	0.00385	29.78	0.2406	29.18	0.10158	28.88	0.06975
17.78	0.06073	18.98	0.28744	18.88	0.26686	18.48	0.20076		161.88	0.99164	162.48	0.93294	162.48	0.96098	162.58	0.63023		28.28	0.01745	29.88	0.31285	29.28	0.13064	28.98	0.09209
17.88	0.0776	19.08	0.36052	18.98	0.27601	18.58	0.38284		161.98	0.94377	162.58	0.97487	162.58	0.91765	162.68	0.5869		28.38	0.0273	29.98	0.38285	29.38	0.1666	29.08	0.10966
17.98	0.09765	19.18	0.44964	19.08	0.33174	18.68	0.45954		162.08	0.88178	162.68	0.9474	162.68	0.81713	162.78	0.56128		28.48	0.02842	30.08	0.45196	29.48	0.21251	29.18	0.12811
18.08	0.11015	19.28	0.52195	19.18	0.39022	18.78	0.4963		162.18	0.81913	162.78	0.86292	162.78	0.75071	162.88	0.5544		28.58	0.0179	30.18	0.52591	29.58	0.26421	29.28	0.16263
18.18	0.13476	19.38	0.5943	19.28	0.27508	18.88	0.50039		162.28	0.77149	162.88	0.82567	162.88	0.6567	162.98	0.57157		28.68	0.02292	30.28	0.59237	29.68	0.32237	29.38	0.19624
18.28	0.17861	19.48	0.64504	19.38	0.33002	18.98	0.4314		162.38	0.724	162.98	0.73837	162.98	0.6256	163.08	0.57489		28.78	0.02703	30.38	0.67993	29.78	0.37835	29.48	0.24812
18.38	0.22775	19.58	0.71732	19.48	0.44155	19.08	0.50067		162.48	0.65856	163.08	0.70278	163.08	0.61836	163.18	0.55287		28.88	0.02169	30.48	0.734	29.88	0.44832	29.58	0.31502
18.48	0.27779	19.68	0.78686	19.58	0.56048	19.18	0.46811		162.58	0.62229	163.18	0.66328	163.18	0.60291	163.28	0.52383		28.98	0.02875	30.58	0.8053	29.98	0.51778	29.68	0.38146
18.58	0.33107	19.78	0.83194	19.68	0.58915	19.28	0.57816		162.68	0.59717	163.28	0.6329	163.28	0.60158	163.38	0.48451		29.08	0.03002	30.68	0.85423	30.08	0.59296	29.78	0.45378
18.68	0.37206	19.88	0.85279	19.78	0.68018	19.38	0.5123		162.78	0.54774	163.38	0.61112	163.38	0.60328	163.48	0.41494		29.18	0.02752	30.78	0.89902	30.18	0.67812	29.88	0.54063
18.78	0.40665	19.98	0.88392	19.88	0.76302	19.48	0.77536		162.88	0.4884	163.48	0.57275	163.48	0.57267	163.58	0.35067		29.28	0.02938	30.88	0.92967	30.28	0.75544	29.98	0.62495
18.88	0.4224	20.08	0.9657	19.98	0.77364	19.58	1		162.98	0.45656	163.58	0.58467	163.58	0.54272	163.68	0.28587		29.38	0.05051	30.98	0.9685	30.38	0.84109	30.08	0.71165
18.98	0.43999	20.18	0.92979	20.08	0.9797	19.68	0.81074		163.08	0.45724	163.68	0.57963	163.68	0.48638	163.78	0.23748		29.48	0.04506	31.08	1	30.48	0.90284	30.18	0.79887
19.08	0.4578	20.28	0.95074	20.18	0.95452	19.78	0.69862		163.18	0.42298	163.78	0.53407	163.78	0.46295	163.88	0.1797		29.58	0.04018	31.18	0.98121	30.58	0.94162	30.28	0.86957
19.18	0.48072	20.38	0.97907	20.28	1	19.88	0.75998		163.28	0.39852	163.88	0.48284	163.88	0.40572	163.98	0.1368		29.68	0.04034	31.28	0.96517	30.68	0.98976	30.38	0.92429
19.28	0.48322	20.48	0.95075	20.38	0.95512	19.98	0.88505		163.38	0.34923	163.98	0.45887	163.98	0.33369	164.08	0.11629		29.78	0.05236	31.38	0.94524	30.78	1	30.48	0.98088
19.38	0.51621	20.58	0.92563	20.48	0.97442	20.08	0.8668		163.48	0.29648	164.08	0.40229	164.08	0.27221	164.18	0.09362		29.88	0.05521	31.48	0.93644	30.88	0.97825	30.58	1
19.48	0.55936	20.68	0.89523	20.58	0.89756	20.18	0.81089		163.58	0.29176	164.18	0.32869	164.18	0.23039	164.28	0.06996		29.98	0.06356	31.58	0.87998	30.98	0.9364	30.68	0.99258
19.58	0.61027	20.78	0.83793	20.68	0.87634	20.28	0.65239		163.68	0.24892	164.28	0.27102	164.28	0.17015	164.38	0.05977		30.08	0.08723	31.68	0.83188	31.08	0.90836	30.78	0.98788
19.68	0.64344	20.88	0.77258	20.78	0.72735	20.38	0.63683		163.78	0.1967	164.38	0.22593	164.38	0.13368	164.48	0.04316		30.18	0.09704	31.78	0.77743	31.18	0.8639	30.88	0.97753
19.78	0.7161	20.98	0.69594	20.88	0.81672	20.48	0.75458		163.88	0.17146	164.48	0.16424	164.48	0.11056	164.58	0.03249		30.28	0.09036	31.88	0.72852	31.28	0.79368	30.98	0.93673
19.88	0.77448	21.08	0.57384	20.98	0.65677	20.58	0.68774		163.98	0.16338	164.58	0.12369	164.58	0.07803	164.68	0.03009		30.38	0.10588	31.98	0.6686	31.38	0.72391	31.08	0.8875
19.98	0.84056	21.18	0.51956	21.08	0.6292	20.68	0.64936		164.08	0.13158	164.68	0.07868	164.68	0.07507	164.78	0.01628		30.48	0.13663	32.08	0.60554	31.48	0.66605	31.18	0.81744
20.08	0.88361	21.28	0.43096	21.18	0.58227	20.78	0.48674		164.18	0.12012	164.78	0.07584	164.78	0.07351	164.88	0.01933		30.58	0.17206	32.18	0.55835	31.58	0.57562	31.28	0.75105
20.18	0.94787	21.38	0.35946	21.28	0.45784	20.88	0.30159		164.28	0.11028	164.88	0.04678	164.88	0.03882	164.98	0.02118		30.68	0.18699	32.28	0.54936	31.68	0.49506	31.38	0.67213
20.28	0.96631	21.48	0.30361	21.38	0.37562	20.98	0.41322		164.38	0.09743	164.98	0.05739	164.98	0.03672	165.08	0.02634		30.78	0.2135	32.38	0.51827	31.78	0.42394	31.48	0.60184
20.38	0.98756	21.58	0.26207	21.48	0.31045	21.08	0.3222		164.48	0.08172	165.08	0.04385	165.08	0.03832	165.18	0.01392		30.88	0.26262	32.48	0.52972	31.88	0.36203	31.58	0.52727
20.48	1	21.68	0.19399	21.58	0.30686	21.18	0.22839		164.58	0.06	165.18	0.0351	165.18	0.0387	165.28	0.00924		30.98	0.34152	32.58	0.54589	31.98	0.30758	31.68	0.46721
20.58	0.98044	21.78	0.16307	21.68	0.28575	21.28	0.25184		164.68	0.06751	165.28	0.01738	165.28	0.02672	165.38	0.01668		31.08	0.42652	32.68	0.5478	32.08	0.26428	31.78	0.41165
20.68	0.94227	21.88	0.15554	21.78	0.1931	21.38	0.29718		164.78	0.05569	165.38	0.01178	165.38	0.01871	165.48	0.00785		31.18	0.54034	32.78	0.5601	32.18	0.2246	31.88	0.3466
20.78	0.88079	21.98	0.09634	21.88	0.12156	21.48	0.2112		164.88	0.06161	165.48	0.01855	165.48	0.02178	165.58	0.01017		31.28	0.65686	32.88	0.56457	32.28	0.17587	31.98	0.30101
20.88	0.79796	22.08	0.07731	21.98	0.15473	21.58	0.39632		164.98	0.04393	165.58	0.02679	165.58	0.03187	165.68	0.01815		31.38	0.80563	32.98	0.55258	32.38	0.15826	32.08	0.27074
20.98	0.70198	22.18	0.05533	22.08	0.21236	21.68	0.39903		165.08	0.03666	165.68	0.01024	165.68	0.03581	165.78	0.01866		31.48	0.91295	33.08	0.52394	32.48	0.13816	32.18	0.24528
21.08	0.62571	22.28	0.04714	22.18	0.13673	21.78	0.35958		165.18	0.05179	165.78	0.000870162	165.78	0.02717	165.88	0.01036		31.58	1	33.18	0.46795	32.58	0.1226	32.28	0.23667
21.18	0.54228	22.38	0.0312	22.28	0.058	21.88	0.33383		165.28	0.01629	165.88	-0.000210957	165.88	0.02615	165.98	0.01357		31.68	0.97734	33.28	0.42928	32.68	0.10074	32.38	0.21413
21.28	0.43794	22.48	0.02318	22.38	0.16749	21.98	0.42754		165.38	0.04271	165.98	0.00273	165.98	0.02762	166.08	0.02444		31.78	0.89282	33.38	0.37484	32.78	0.08865	32.48	0.19287
21.38	0.35625	22.58	0.02953	22.48	0.14717	22.08	0.28233		165.48	0.0305	166.08	0.02555	166.08	0.0275	166.18	0.02612		31.88	0.77183	33.48	0.33372	32.88	0.07999	32.58	0.19141
21.48	0.28625	22.68	0.01981	22.58	0.04841	22.18	0.36097		165.58	0.04426	166.18	0.01766	166.18	0.02675	166.28	0.02046		31.98	0.62519	33.58	0.31976	32.98	0.06535	32.68	0.18903
21.58	0.23281	22.78	0.02821	22.68	0.08635	22.28	0.47114		165.68	0.03867	166.28	0.0154	166.28	0.02017	166.38	0.01201		32.08	0.482	33.68	0.30196	33.08	0.0544	32.78	0.1884
21.68	0.19364	22.88	0.0243	22.78	0.12517	22.38	0.53157		165.78	0.0059	166.38	0.00728	166.38	0.01965	166.48	0.0113		32.18	0.43705	33.78	0.3136	33.18	0.05298	32.88	0.18572
21.78	0.15323	22.98	0.01477	22.88	0.12755	22.48	0.57718		165.88	0.0231	166.48	0.01193	166.48	0.02285	166.58	0.00437		32.28	0.43753	33.88	0.3247	33.28	0.04816	32.98	0.18269
21.88	0.11903	23.08	0.00128	22.98	0.18826	22.58	0.47245		165.98	0.01997	166.58	0.01435	166.58	0.0184	166.68	0.00763		32.38	0.47023	33.98	0.32961	33.38	0.0451	33.08	0.16757
21.98	0.09043	23.18	0.03154	23.08	0.11163	22.68	0.4292		166.08	0.02975	166.68	0.01798	166.68	0.01887	166.78	0.00894		32.48	0.519	34.08	0.34548	33.48	0.04466	33.18	0.16037
22.08	0.07163	23.28	0.03119	23.18	0.14832	22.78	0.43419		166.18	0.0458	166.78	0.00497	166.78	0.01281	166.88	0.01137		32.58	0.59258	34.18	0.33115	33.58	0.04048	33.28	0.16287
22.18	0.0696	23.38	0.02762	23.28	0.12229	22.88	0.54119		166.28	0.04966	166.88	0.01641	166.88	0	166.98	0.01115		32.68	0.67786	34.28	0.3242	33.68	0.0374	33.38	0.15271
22.28	0.0633	23.48	0.0122	23.38	0.12626	22.98	0.8034		166.38	0.02924	166.98	0.01436	166.98	0.02133	167.08	0.00707		32.78	0.74946	34.38	0.30845	33.78	0.02951	33.48	0.14381
22.38	0.05776	23.58	0.01296	23.48	0.10261	23.08	0.7805		166.48	0.02992	167.08	0.03099	167.08	0.0272	167.18	0.00399		32.88	0.73293	34.48	0.27708	33.88	0.02833	33.58	0.13139
22.48	0.05044	23.68	0.00359	23.58	0.08772	23.18	0.65789		166.58	0.02949	167.18	0.01489	167.18	0.01594	167.28	0.0095		32.98	0.69672	34.58	0.24143	33.98	0.02571	33.68	0.12756
22.58	0.04003	23.78	0.00726	23.68	0.15059	23.28	0.70479		166.68	0.00189	167.28	0.00552	167.28	0.01844	167.38	0.01414		33.08	0.56887	34.68	0.19915	34.08	0.01687	33.78	0.11174
22.68	0.04313	23.88	0.00142	23.78	0.13417	23.38	0.68388		166.78	0.02521	167.38	-0.00943	167.38	0.01608	167.48	0.00211		33.18	0.49771	34.78	0.15885	34.18	0.01802	33.88	0.10154
22.78	0.04673	23.98	0.02372	23.88	0.08242	23.48	0.50712		166.88	0.03348	167.48	0.00109	167.48	0.02934	167.58	0.00225		33.28	0.37788	34.88	0.13958	34.28	0.01352	33.98	0.08999
22.88	0.04965	24.08	0.02813	23.98	0.1343	23.58	0.60481		166.98	0	167.58	-0.0123	167.58	0.02591	167.68	0.00293		33.38	0.30938	34.98	0.09798	34.38	0.01192	34.08	0.07684
22.98	0.05259	24.18	0.00764	24.08	0.07274	23.68	0.60888		167.08	0.03028	167.68	0.00833	167.68	0.0181	167.78	0.0045		33.48	0.2302	35.08	0.08192	34.48	0.01151	34.18	0.06341
23.08	0.04031	24.28	0.00104	24.18	0.07362	23.78	0.41875		167.18	0.01773	167.78	0.00949	167.78	0.00519	167.88	0.00904		33.58	0.1922	35.18	0.06649	34.58	0.00693	34.28	0.05254
23.18	0.05426	24.38	0.01754	24.28	0.10382	23.88	0.23228		167.28	0.04502	167.88	-0.000293337	167.88	0.0143	167.98	0.00663		33.68	0.18048	35.28	0.06828	34.68	0.01338	34.38	0.04895
23.28	0.05166	24.48	0.01498	24.38	0.14362	23.98	0.33761		167.38	0.04332	167.98	0.00842	167.98	0.023	168.08	0.00794		33.78	0.14879	35.38	0.0613	34.78	0.01249	34.48	0.0426
23.38	0.0511	24.58	0.00983	24.48	0.12757	24.08	0.60389		167.48	0.01365	168.08	-0.008	168.08	0.01671	168.18	0.00772		33.88	0.15186	35.48	0.04515	34.88	0.00503	34.58	0.03786
23.48	0.04443	24.68	0.01507	24.58	0.16452	24.18	0.79414		167.58	0.03051	168.18	0.02103	168.18	0.02192	168.28	0.01258		33.98	0.1584	35.58	0.04521	34.98	0.00883	34.68	0.02148
23.58	0.0426	24.78	-0.00787	24.68	0.06043	24.28	0.52653		167.68	0.02883	168.28	0.01652	168.28	0.02009	168.38	0.00533		34.08	0.1523	35.68	0.03847	35.08	0.00811	34.78	0.01283
23.68	0.05041	24.88	-0.01643	24.78	0.04576	24.38	0.64063		167.78	0.013	168.38	0.00472	168.38	0.01069	168.48	0.001		34.18	0.15297	35.78	0.03307	35.18	0.00856	34.88	0.01413
23.78	0.03813	24.98	0.01433	24.88	0.12918	24.48	0.61036		167.88	0.00505	168.48	0.0022	168.48	0.00762	168.58	0.00919		34.28	0.14805	35.88	0.03223	35.28	0.01235	34.98	0.01438
23.88	0.04333	25.08	0.00881	24.98	0.15679	24.58	0.87199		167.98	0.01239	168.58	0.01011	168.58	0.02074	168.68	0.00598		34.38	0.1299	35.98	0.02399	35.38	0.00921	35.08	0.01223
23.98	0.04433	25.18	0.01309	25.08	0.12627	24.68	0.59115		168.08	0.0358	168.68	0.01957	168.68	0.02799	168.78	0		34.48	0.12403	36.08	0.0275	35.48	0.00287	35.18	0.00892
24.08	0.03146	25.28	-0.000430123	25.18	0.08941	24.78	0.57863		168.18	0.03234	168.78	-0.01428	168.78	0.01438	168.88	0.00827		34.58	0.13134	36.18	0.0232	35.58	0.00236	35.28	0.00913
24.18	0.03381	25.38	0.01547	25.28	0.10785	24.88	0.5813		168.28	0.01404	168.88	-0.01953	168.88	0.00566	168.98	0.01282		34.68	0.12208	36.28	0.01975	35.68	0.00393	35.38	0.00786
24.28	0.03433	25.48	0.00414	25.38	0.10667	24.98	0.44166		168.38	0.0375	168.98	0.01813	168.98	0.01307	169.08	0.01005		34.78	0.11232	36.38	0.02165	35.78	0.00894	35.48	0.01161
24.38	0.03146	25.58	-0.00916	25.48	0.09203	25.08	0.37285		168.48	0.03884	169.08	0.0121	169.08	0.02037	169.18	0.0038		34.88	0.09979	36.48	0.02019	35.88	0.00497	35.58	0.00867
24.48	0.0325	25.68	0.00148	25.58	0.12912	25.18	0.37759		168.58	0.04438	169.18	0.00307	169.18	0.01208	169.28	0.000459374		34.98	0.10915	36.58	0.02014	35.98	0.00875	35.68	0.00491
24.58	0.02177	25.78	0.00545	25.68	0.09445	25.28	0.23866		168.68	0.04003	169.28	-0.009	169.28	0.0105	169.38	0.00351		35.08	0.10526	36.68	0.01781	36.08	0.00367	35.78	0.00805
24.68	0.02654	25.88	-0.00055603	25.78	0.08999	25.38	0.22282		168.78	0.02876	169.38	0.0058	169.38	0.01771	169.48	0.01189		35.18	0.10062	36.78	0.01439	36.18	0.0096	35.88	0.00737
24.78	0.02137	25.98	-0.00355	25.88	0.14138	25.48	0.23112		168.88	0.01433	169.48	0.01093	169.48	0.01229	169.58	0.01592		35.28	0.09293	36.88	0.028	36.28	0.00923	35.98	0.00107
24.88	0.0173	26.08	-0.00010972	25.98	0.13792	25.58	0.24008		168.98	0.01381	169.58	0.02146	169.58	0.0182	169.68	0.0101		35.38	0.09325	36.98	0.01924	36.38	0.00588	36.08	0.00248
24.98	0.01626	26.18	0.01186	26.08	0.1503	25.68	0.36739		169.08	0.02484	169.68	0.01328	169.68	0.03009	169.78	0.00921		35.48	0.07265	37.08	0.02766	36.48	0.00316	36.18	0.01247
25.08	0.00955	26.28	-0.00904	26.18	0.093	25.78	0.42655		169.18	0.02041	169.78	0.00642	169.78	0.01956	169.88	0.00501		35.58	0.08016	37.18	0.01427	36.58	0.00347	36.28	0.00862
25.18	0.01028	26.38	-0.00416	26.28	0.11832	25.88	0.35101		169.28	0.01374	169.88	0.01438	169.88	0.02188	169.98	0.00822		35.68	0.06486	37.28	0.0235	36.68	0.00304	36.38	0.00613
25.28	0.01085	26.48	0.01259	26.38	0.09398	25.98	0.43334		169.38	0.03539	169.98	0.00851	169.98	0.01294	170.08	0.01075		35.78	0.0661	37.38	0.01789	36.78	0.00741	36.48	0.0078
25.38	0.01484	26.58	-0.00541	26.48	0.08795	26.08	0.61381		169.48	0.02842	170.08	0.01364	170.08	0.0104	170.18	0.00478		35.88	0.05659	37.48	0.0108	36.88	0.0055	36.58	0.00398
25.48	0.00712	26.68	0.00626	26.58	0.0674	26.18	0.46978		169.58	0.01312	170.18	-0.0091	170.18	0.01901	170.28	0.01056		35.98	0.06206	37.58	0.01096	36.98	0.00987	36.68	0.00245
25.58	0.01199	26.78	0.00811	26.68	0.14656	26.28	0.30526		169.68	0.00526	170.28	-0.00101	170.28	0.03299	170.38	0.01766		36.08	0.05012	37.68	0.0079	37.08	0.00382	36.78	0.00514
25.68	0.01514	26.88	-0.01442	26.78	0.08997	26.38	0.26453		169.78	0.02998	170.38	-0.00649	170.38	0.03189	170.48	0.00887		36.18	0.05161	37.78	0.01257	37.18	0.00792	36.88	0.00397
25.78	0.00954	26.98	0.00922	26.88	0.13145	26.48	0.24175		169.88	0.0378	170.48	0.01463	170.48	0.02457	170.58	0.00591		36.28	0.04046	37.88	0.01476	37.28	0.00935	36.98	0.01407
25.88	0.01288	27.08	0.00311	26.98	0.0758	26.58	0.33797		169.98	0.01468	170.58	0.01233	170.58	0.01847	170.68	0.01426		36.38	0.04132	37.98	0.01692	37.38	0.00938	37.08	0.01125
25.98	0.01029	27.18	0.00397	27.08	0.09534	26.68	0.41318		170.08	6.31064e-05	170.68	0.00715	170.68	0.01378	170.78	0.00429		36.48	0.03487	38.08	0.01924	37.48	0.00976	37.18	0.01109
26.08	0.00813	27.28	-0.000884933	27.18	0.04238	26.78	0.29189		170.18	0.02368	170.78	0.02157	170.78	0.02327	170.88	0.00757		36.58	0.02793	38.18	0.02017	37.58	0.00378	37.28	0.01315
26.18	0.0076	27.38	0.00328	27.28	0.08477	26.88	0.18907				170.88	0.01308	170.88	0.02774				36.68	0.0243	38.28	0.01306	37.68	0.00985	37.38	0.01565
26.28	0.00173	27.48	-0.00121	27.38	0.179	26.98	0.05989				170.98	0.02412	170.98	0.0201				36.78	0.0194	38.38	0	37.78	0.00868	37.48	0.00887
26.38	0	27.58	0.00963	27.48	0.08271	27.08	0.31356				171.08	0.01779	171.08	0.01543				36.88	0	38.48	0.01541	37.88	0.0035	37.58	0.0109
26.48	0.00247	27.68	0.00471	27.58	0.10262	27.18	0.51279				171.18	0.00232	171.18	0.01177				36.98	0.01166	38.58	0.01854	37.98	0.01062	37.68	0.00779
26.58	0.00711	27.78	0.00302	27.68	0.11077	27.28	0.20277				171.28	-0.01267	171.28	0.03356				37.08	0.03485	38.68	0.02326	38.08	0.01044	37.78	0.00978
26.68	0.00471	27.88	0.00578	27.78	0	27.38	0.32754				171.38	0.00752						37.18	0.02391	38.78	0.02076	38.18	0.0101	37.88	0.01023
26.78	5.06171e-05	27.98	0.000505427	27.88	0.11024	27.48	0.18562				171.48	0.01566						37.28	0.01742	38.88	0.01606	38.28	0.00706	37.98	0.00856
26.88	0.00157	28.08	-0.00156	27.98	0.1224	27.58	0.28696											37.38	0.02018	38.98	0.02402	38.38	0.00578	38.08	0.01258
26.98	0.00696	28.18	-0.00116	28.08	0.09457	27.68	0.50189											37.48	0.01487	39.08	0.01963	38.48	0.00654	38.18	0.01057
27.08	0.00317	28.28	0.01263	28.18	0.0589	27.78	0.07954											37.58	0.00566	39.18	0.01198	38.58	0.00413	38.28	0.00614
27.18	0.00398	28.38	0.00951	28.28	0.0903	27.88	0.03234											37.68	0.00439	39.28	0.01173	38.68	0.00788	38.38	0.01041
27.28	0.00207	28.48	0.00256	28.38	0.10988	27.98	0.35386											37.78	0.00977	39.38	0.01233	38.78	0.00593	38.48	0.007
27.38	0.00512	28.58	0.0035	28.48	0.13325	28.08	0.27817											37.88	0.02403	39.48	0.01178	38.88	0.01228	38.58	0.01543
27.48	0.00771	28.68	-0.00589	28.58	0.06977	28.18	0.24397											37.98	0.02207	39.58	0.01181	38.98	0.00914	38.68	0.01196
27.58	0.0096	28.78	0.00779	28.68	0.01418	28.28	0.21194											38.08	0.01044	39.68	0.01147	39.08	0.00821	38.78	0.00874
																		38.18	0.026	39.78	0.01264	39.18	0.00265	38.88	0.00572
																		38.28	0.03132	39.88	0.01056	39.28	0.000973017	38.98	0.00738
																		38.38	0.01324	39.98	0.01304	39.38	0.00597	39.08	0.00772
																		38.48	0.02025	40.08	0.01575	39.48	0.00542	39.18	0.00806
																		38.58	0.00631	40.18	0.01505	39.58	0.00826	39.28	0.00865
																		38.68	0.02313	40.28	0.01638	39.68	0.00926	39.38	0.00725
																		38.78	0.01945	40.38	0.01304	39.78	0.00876	39.48	0.01116
																		38.88	0.01185	40.48	0.01913	39.88	0.00832	39.58	0.01315
																		38.98	0.02667	40.58	0.02091	39.98	0.00349	39.68	0.00531
																		39.08	0.03264	40.68	0.02914	40.08	0	39.78	0.00622
																		39.18	0.01303	40.78	0.02159	40.18	0.00426	39.88	0.00794
																		39.28	0.01419	40.88	0.01118	40.28	0.00672	39.98	0
																		39.38	0.00492	40.98	0.01569	40.38	0.01035	40.08	0.00384
																		39.48	0.0223	41.08	0.0151	40.48	0.0063
																		39.58	0.00897	41.18	0.01911	40.58	0.00727
																		39.68	0.0067	41.28	0.00883	40.68	0.01508
																		39.78	0.0099	41.38	0.01762	40.78	0.01148
																		39.88	0.0274	41.48	0.01374	40.88	0.00799
																		39.98	0.02752	41.58	0.00871	40.98	0.00512
																		40.08	0.01421	41.68	0.00783	41.08	0.00427
																		40.18	0.01062	41.78	0.01525	41.18	0.00316
																		40.28	0.01233	41.88	0.02056	41.28	0.00237

## Sheet: Figure 4
4a I-t							4b I-t			4c I-t			4d I-t			4e I-t			4f I-t
	Thin shell		Medium shell		Thick shell			405nm			785nm			1310nm						with 405 nm light		without 405 nm light
Time	photocurrent	Time	photocurrent	Time	photocurrent		Time	photocurrent		Time	photocurrent		Time	photocurrent		Time	current		Time	current	Time	current
s	A	s	A	s	A		s	A		s	A		s	A		s	A		s	A	s	A
0.00068	5.69833e-10	0.00064	-3.07284e-09	0.00068	-5.93615e-11		0.0008	-2.33044e-09		0.00068	1.41843e-09		0.03077	2.50716e-10		0.02169	2.06727e-07		0.00062	1.676e-07	0.00067	2.573e-07
0.04174	7.37289e-10	0.04118	-9.44097e-10	0.04068	5.00495e-12		0.04068	-2.71517e-09		0.0408	-2.26268e-09		0.07057	2.27653e-09		0.06064	2.06172e-07		0.00267	1.669e-07	0.006	2.571e-07
0.08067	8.0998e-10	0.08068	-9.10781e-10	0.08064	-8.00272e-11		0.08157	-4.02388e-09		0.08064	-4.68478e-09		0.11031	1.32932e-09		0.10069	2.04968e-07		0.0061	1.629e-07	0.00868	2.564e-07
0.12091	7.52526e-10	0.12068	-2.23874e-09	0.12085	-1.58568e-10		0.12068	-3.90302e-09		0.12138	-5.19194e-09		0.15032	1.95218e-09		0.14064	1.87317e-07		0.00864	1.642e-07	0.01267	2.552e-07
0.16068	1.31455e-09	0.16068	-1.2257e-09	0.16063	1.30206e-10		0.16064	-3.76535e-09		0.16063	-5.69499e-09		0.19031	1.23503e-09		0.18068	1.72515e-07		0.01067	1.652e-07	0.01666	2.563e-07
0.20063	6.98386e-10	0.20068	-1.43656e-10	0.20221	-5.58425e-12		0.20063	-4.18527e-09		0.20064	-4.16109e-09		0.23034	1.9529e-09		0.22069	1.71166e-07		0.01267	1.642e-07	0.02152	2.563e-07
0.24063	1.01922e-09	0.24084	-2.31702e-10	0.24068	9.4337e-11		0.24064	-4.5292e-09		0.24068	-2.0382e-09		0.27034	1.17975e-09		0.26069	1.72335e-07		0.01467	1.618e-07	0.02465	2.573e-07
0.28064	3.30619e-11	0.28064	1.71449e-10	0.28081	2.63799e-10		0.28064	-3.04513e-09		0.28068	-2.33931e-09		0.31046	3.02637e-10		0.30213	1.65861e-07		0.01666	1.635e-07	0.02867	2.572e-07
0.32078	4.67909e-10	0.32203	-1.40272e-10	0.32067	7.47702e-11		0.32068	-2.58585e-09		0.32068	-7.68415e-10		0.35089	1.44601e-10		0.34064	1.65219e-07		0.01882	1.624e-07	0.03266	2.563e-07
0.36068	-2.5426e-10	0.36068	-1.68849e-09	0.36068	2.30136e-10		0.36212	-3.34414e-09		0.36064	-3.54652e-09		0.3904	1.81034e-09		0.381	1.65827e-07		0.02201	1.63e-07	0.03745	2.561e-07
0.40145	-1.10368e-10	0.40091	-1.69957e-09	0.40068	-1.99974e-11		0.40064	-3.0465e-09		0.40216	-1.64674e-09		0.43034	2.61718e-09		0.42068	1.70108e-07		0.02467	1.646e-07	0.04068	2.561e-07
0.44068	6.72415e-10	0.44064	-1.66938e-09	0.44064	-6.30295e-11		0.44097	-4.19362e-09		0.44067	-4.96173e-09		0.47032	2.67903e-09		0.46068	1.7267e-07		0.02668	1.634e-07	0.04468	2.566e-07
0.48124	8.01293e-10	0.48068	-2.50436e-09	0.48082	-5.93696e-11		0.48064	-3.93275e-09		0.48099	1.86136e-10		0.51034	2.94089e-09		0.50069	2.00993e-07		0.02862	1.625e-07	0.04866	2.564e-07
0.52067	2.14309e-09	0.52068	-2.13032e-09	0.52064	1.31703e-10		0.52068	-3.41348e-09		0.52068	1.35054e-10		0.55034	2.67075e-09		0.54069	2.05747e-07		0.03062	1.635e-07	0.05314	2.565e-07
0.56068	1.72593e-09	0.56064	-2.91226e-09	0.56174	9.66303e-11		0.56064	-2.46621e-09		0.56068	-1.07405e-09		0.59035	1.94361e-09		0.58094	2.07254e-07		0.03267	1.673e-07	0.05668	2.563e-07
0.60068	8.91766e-10	0.60087	-2.21134e-09	0.60068	6.66347e-11		0.60068	-2.52213e-09		0.60064	-3.97615e-09		0.63042	2.33848e-09		0.62068	2.10033e-07		0.03481	1.669e-07	0.06062	2.566e-07
0.64067	1.8556e-09	0.64068	-6.49197e-10	0.64064	-6.62975e-11		0.64093	-1.54605e-09		0.64068	-1.23426e-09		0.67103	2.07549e-09		0.66214	2.07283e-07		0.03914	1.674e-07	0.06468	2.567e-07
0.68212	2.75254e-09	0.68173	-4.11732e-10	0.68064	-1.21431e-10		0.68064	-3.46118e-09		0.68081	-3.6438e-10		0.71044	2.2892e-09		0.70069	2.13401e-07		0.04063	1.655e-07	0.06884	2.565e-07
0.72068	1.58228e-09	0.72064	-8.45092e-10	0.72068	1.05834e-10		0.72223	-3.45387e-09		0.72068	9.52524e-10		0.75033	1.08403e-09		0.74086	2.12362e-07		0.04267	1.671e-07	0.07268	2.553e-07
0.76094	1.88213e-09	0.76064	-2.74005e-09	0.76068	1.44003e-11		0.76068	-2.45463e-09		0.76221	-8.07701e-10		0.79032	1.36388e-09		0.78068	2.06203e-07		0.04466	1.696e-07	0.07667	2.563e-07
0.80067	2.08495e-09	0.80068	-1.09203e-09	0.80068	6.76667e-11		0.80075	-2.07696e-09		0.80064	-2.44685e-10		0.83033	1.67874e-09		0.82069	2.04148e-07		0.04666	1.675e-07	0.08079	2.561e-07
0.84064	9.98789e-10	0.84068	-1.80499e-09	0.84153	1.80263e-12		0.84068	-1.69609e-09		0.84093	-5.29814e-10		0.87034	4.48602e-10		0.86065	1.83913e-07		0.04866	1.68e-07	0.08493	2.562e-07
0.88064	2.53627e-10	0.88064	-1.12925e-10	0.88064	1.60901e-10		0.88064	-8.96813e-10		0.88063	-6.30509e-10		0.91031	5.62453e-10		0.90064	1.76075e-07		0.05078	1.691e-07	0.08863	2.565e-07
0.92068	4.49467e-10	0.92068	4.04095e-10	0.92117	1.64048e-10		0.92068	-9.79138e-10		0.92064	-2.71286e-09		0.95034	1.07316e-10		0.94081	1.75655e-07		0.05463	1.672e-07	0.09262	2.561e-07
0.9608	1.43631e-09	0.96158	9.44643e-10	0.96069	2.11732e-10		0.96068	-2.31586e-09		0.96068	-3.89121e-09		0.9904	-1.13981e-09		0.98069	1.74715e-07		0.05667	1.634e-07	0.0968	2.557e-07
1.00064	1.14214e-09	1.00068	6.46178e-10	1.00068	2.27999e-10		1.00079	-1.68699e-09		1.00068	-1.14755e-09		1.03065	-1.06289e-09		1.02159	1.76787e-07		0.05862	1.627e-07	0.10115	2.564e-07
1.04175	1.18706e-09	1.04116	6.11957e-10	1.04064	2.03367e-10		1.04068	-2.13651e-09		1.04079	6.10091e-10		1.07055	-7.94064e-10		1.06064	1.75326e-07		0.06066	1.634e-07	0.10468	2.559e-07
1.08068	2.10882e-09	1.08069	-6.51744e-10	1.08068	9.66315e-11		1.08158	-1.94362e-09		1.08064	-2.34524e-09		1.11034	-8.60259e-10		1.10069	1.76817e-07		0.06268	1.662e-07	0.10862	2.557e-07
1.12067	6.69655e-10	1.12068	-1.51696e-10	1.12076	-3.21049e-11		1.12068	-1.38117e-09		1.12162	2.4431e-10		1.15034	1.5846e-09		1.14069	1.78643e-07		0.06466	1.625e-07	0.11282	2.565e-07
1.16064	9.2149e-10	1.16068	1.13453e-11	1.16068	1.05564e-10		1.16064	-2.59493e-10		1.16064	7.38071e-10		1.19034	4.67245e-09		1.18068	1.93852e-07		0.06683	1.621e-07	0.11668	2.558e-07
1.20067	1.11633e-09	1.20064	7.2409e-11	1.2023	-2.27273e-11		1.20068	6.06982e-10		1.20064	1.57673e-09		1.23032	6.57631e-09		1.22069	2.02631e-07		0.07064	1.623e-07	0.12067	2.56e-07
1.24064	1.81017e-09	1.24089	1.46431e-09	1.24068	-1.00103e-10		1.24064	9.18255e-10		1.24063	-2.47362e-09		1.27034	8.91117e-09		1.26069	2.06594e-07		0.07268	1.652e-07	0.12468	2.552e-07
1.28068	3.24701e-09	1.28068	-5.2953e-10	1.28093	-7.88454e-11		1.28064	-1.60871e-10		1.28068	-1.3375e-08		1.31046	8.43906e-09		1.30213	2.04221e-07		0.07462	1.656e-07	0.12884	2.55e-07
1.32077	2.51785e-09	1.32229	2.71628e-10	1.32068	1.5693e-10		1.32063	-3.57597e-10		1.32068	-1.46253e-08		1.3508	1.1478e-08		1.34064	2.06327e-07		0.07666	1.64e-07	0.13268	2.551e-07
1.36063	2.27268e-09	1.36063	1.30581e-10	1.36068	-1.67036e-11		1.36212	1.7931e-10		1.36068	-1.68047e-08		1.39032	9.95373e-09		1.38099	2.07251e-07		0.07866	1.63e-07	0.13667	2.554e-07
1.40142	1.48657e-09	1.40093	-1.08854e-09	1.40064	-6.43577e-12		1.40064	-1.37665e-09		1.40214	-1.85422e-08		1.43034	9.7826e-09		1.42064	2.08707e-07		0.08062	1.638e-07	0.14062	2.552e-07
1.44068	9.49357e-10	1.44068	-1.72136e-09	1.44068	2.50292e-11		1.44096	-8.85667e-11		1.44068	-1.83664e-08		1.47034	1.09485e-08		1.46068	2.06957e-07		0.08415	1.635e-07	0.14615	2.55e-07
1.48126	1.66824e-09	1.48063	-2.19629e-09	1.48077	-5.92076e-11		1.48064	-1.389e-10		1.48108	-1.78917e-08		1.51032	1.27523e-08		1.50069	2.0663e-07		0.08667	1.657e-07	0.14868	2.549e-07
1.52067	2.35803e-09	1.52068	-1.73928e-09	1.52064	2.05635e-11		1.52064	-6.82533e-12		1.52068	-1.9531e-08		1.55032	1.28922e-08		1.54069	1.88186e-07		0.08863	1.654e-07	0.15266	2.55e-07
1.56064	1.79087e-09	1.56064	-1.67422e-09	1.5617	-1.44708e-10		1.56064	5.28449e-10		1.56068	-1.92664e-08		1.59032	1.3768e-08		1.58093	1.80692e-07		0.09066	1.663e-07	0.15662	2.548e-07
1.60068	2.14671e-09	1.60085	-1.17729e-09	1.60064	3.36963e-11		1.60068	-1.08318e-10		1.60068	-1.95317e-08		1.6304	1.34119e-08		1.62064	1.79887e-07		0.09267	1.668e-07	0.162	2.554e-07
1.64064	2.82454e-09	1.64064	-6.95132e-10	1.64068	4.01612e-11		1.64088	4.96181e-10		1.64068	-1.97651e-08		1.67103	1.45169e-08		1.66195	1.77504e-07		0.09462	1.654e-07	0.16465	2.562e-07
1.6821	1.81148e-09	1.68147	1.31445e-09	1.68068	-7.28724e-11		1.68068	-1.27777e-09		1.68089	-1.97204e-08		1.71042	1.53946e-08		1.70069	1.78021e-07		0.09666	1.665e-07	0.16862	2.552e-07
1.72068	2.49422e-09	1.7207	1.26892e-09	1.72068	-5.27059e-11		1.72215	-4.35058e-11		1.72068	-2.13508e-08		1.75033	1.41794e-08		1.74065	1.75403e-07		0.10001	1.677e-07	0.17266	2.545e-07
1.76083	2.36907e-09	1.76068	9.36971e-10	1.76064	-1.85838e-10		1.76068	-3.00827e-10		1.76194	-2.12113e-08		1.79034	1.55033e-08		1.78068	1.73113e-07		0.10264	1.66e-07	0.17778	2.555e-07
1.80064	1.73589e-09	1.80064	1.85035e-10	1.80068	-2.11731e-11		1.80074	-3.18746e-10		1.80068	-2.04925e-08		1.83032	1.81202e-08		1.82065	1.75105e-07		0.10463	1.665e-07	0.18064	2.556e-07
1.84068	3.05173e-09	1.84064	3.47076e-10	1.84153	-1.83372e-11		1.84068	-8.28308e-09		1.8407	-2.07468e-08		1.87034	1.7859e-08		1.86069	1.69696e-07		0.10666	1.679e-07	0.18468	2.555e-07
1.88064	3.48657e-09	1.88064	-2.77026e-11	1.88068	-2.7294e-10		1.88064	-6.3245e-08		1.88068	-2.00612e-08		1.91033	1.82689e-08		1.90064	2.00776e-07		0.10862	1.709e-07	0.18862	2.563e-07
1.92063	2.1974e-09	1.92068	1.57321e-09	1.92088	-2.16181e-10		1.92068	-6.64621e-08		1.92064	-1.85775e-08		1.95032	1.77147e-08		1.94078	2.0366e-07		0.11062	1.69e-07	0.19342	2.547e-07
1.96076	2.83125e-09	1.96151	6.84169e-10	1.96068	-1.05708e-10		1.96064	-6.85777e-08		1.96064	-1.76418e-08		1.99079	1.70817e-08		1.98069	2.04581e-07		0.11289	1.698e-07	0.19668	2.55e-07
2.00063	1.83608e-09	2.00064	1.34304e-09	2.00064	-1.2924e-10		2.00078	-7.24932e-08		2.00064	-1.70672e-08		2.03062	1.85265e-08		2.0216	2.09603e-07		0.11618	1.67e-07	0.20062	2.554e-07
2.04199	2.99401e-09	2.0409	-7.3179e-08	2.04064	-1.53573e-10		2.04068	-7.03151e-08		2.0408	-1.65855e-08		2.07034	1.84973e-08		2.06068	2.09433e-07		0.11867	1.693e-07	0.20468	2.559e-07
2.08067	2.79776e-09	2.08068	-7.62011e-08	2.08064	-8.74068e-11		2.08149	-7.24281e-08		2.08068	-1.69179e-08		2.11034	1.75262e-08		2.10069	2.08538e-07		0.12063	1.691e-07	0.20938	2.561e-07
2.12064	3.53559e-09	2.12064	-7.49342e-08	2.12089	-3.87494e-11		2.12064	-7.39222e-08		2.12157	-1.63053e-08		2.15032	1.7564e-08		2.14069	2.08898e-07		0.12263	1.689e-07	0.21263	2.566e-07
2.16068	2.51143e-09	2.16064	-6.86463e-08	2.16068	-1.23675e-10		2.16068	-7.10457e-08		2.16068	-1.50196e-08		2.19032	1.92009e-08		2.18064	2.06829e-07		0.12466	1.689e-07	0.21663	2.558e-07
2.20068	3.08627e-09	2.20068	-6.85534e-08	2.2023	-1.20867e-10		2.20068	-7.57412e-08		2.20068	-1.64499e-08		2.23034	1.73327e-08		2.22065	2.01988e-07		0.12667	1.675e-07	0.22066	2.561e-07
2.24068	2.47011e-09	2.24089	-7.05835e-08	2.24068	-1.14043e-10		2.24068	-7.3124e-08		2.24064	-1.47493e-08		2.27034	1.68776e-08		2.26069	1.84401e-07		0.1289	1.661e-07	0.22507	2.555e-07
2.28068	2.72595e-09	2.28064	-7.06196e-08	2.28068	-6.08618e-09		2.28068	-7.11123e-08		2.28068	-1.58346e-08		2.31046	1.65875e-08		2.30216	1.78697e-07		0.1327	1.667e-07	0.22868	2.559e-07
2.32077	2.33279e-09	2.32229	-6.93266e-08	2.32064	-6.01551e-09		2.32068	-7.00462e-08		2.32068	-1.5581e-08		2.35076	1.62544e-08		2.34064	1.78503e-07		0.13467	1.689e-07	0.23263	2.561e-07
2.36068	2.05062e-09	2.36064	-7.13247e-08	2.36073	-6.06135e-09		2.36216	-6.87575e-08		2.36068	-1.42873e-08		2.39043	1.71372e-08		2.38099	1.79228e-07		0.13667	1.703e-07	0.23666	2.559e-07
2.40114	1.72849e-09	2.40092	-7.36468e-08	2.40068	-5.56668e-09		2.40068	-7.36389e-08		2.40218	-1.51858e-08		2.43034	1.628e-08		2.42069	1.78614e-07		0.13867	1.655e-07	0.24091	2.558e-07
2.44068	1.7483e-09	2.44068	-7.16849e-08	2.44068	-5.69501e-09		2.44097	-7.30344e-08		2.44068	-1.3495e-08		2.47034	1.74219e-08		2.46068	1.73655e-07		0.14066	1.673e-07	0.24469	2.556e-07
2.48126	1.12218e-09	2.48064	-6.9401e-08	2.4809	-5.77925e-09		2.48068	-7.32171e-08		2.48074	-1.41443e-08		2.51034	1.75327e-08		2.50069	1.75921e-07		0.14267	1.644e-07	0.24866	2.559e-07
2.52063	1.62597e-09	2.52064	-7.16991e-08	2.52068	-6.20788e-09		2.52064	-6.98527e-08		2.52063	-1.33757e-08		2.55032	1.67816e-08		2.54065	1.74797e-07		0.14478	1.635e-07	0.25283	2.559e-07
2.56068	1.56581e-09	2.56068	-7.17381e-08	2.5617	-6.27185e-09		2.56068	-7.07522e-08		2.56068	-1.3148e-08		2.59032	1.83944e-08		2.58086	1.92248e-07		0.14863	1.63e-07	0.25681	2.55e-07
2.60068	1.55365e-09	2.6008	-6.90272e-08	2.60069	-6.25775e-09		2.60068	-7.23405e-08		2.60068	-1.39514e-08		2.6304	1.94423e-08		2.62064	2.06557e-07		0.15063	1.627e-07	0.26062	2.558e-07
2.64067	1.71149e-09	2.64064	-7.17503e-08	2.64068	-5.99418e-09		2.64089	-7.87248e-08		2.64068	-1.42607e-08		2.6711	1.97103e-08		2.6621	2.10468e-07		0.15263	1.637e-07	0.26468	2.561e-07
2.68209	1.85742e-09	2.68155	-7.08474e-08	2.68068	-5.89331e-09		2.68064	-7.24244e-08		2.6809	-1.28921e-08		2.71046	1.8963e-08		2.70065	2.10349e-07		0.15467	1.631e-07	0.26891	2.555e-07
2.72064	1.67116e-09	2.72069	-7.02045e-08	2.72064	-5.91744e-09		2.72212	-7.45125e-08		2.72068	-1.19024e-08		2.75032	1.99919e-08		2.74066	2.0892e-07		0.15666	1.649e-07	0.27264	2.566e-07
2.76064	1.552e-09	2.76068	-6.74496e-08	2.76068	-6.01338e-09		2.76068	-7.28234e-08		2.7621	-1.20419e-08		2.79032	1.80377e-08		2.78068	2.08315e-07		0.15866	1.661e-07	0.27663	2.565e-07
2.80067	2.88984e-09	2.80068	-6.81437e-08	2.80064	-6.07521e-09		2.80067	-7.36573e-08		2.80068	-1.20371e-08		2.83032	1.72886e-08		2.82065	2.07103e-07		0.16152	1.689e-07	0.28062	2.564e-07
2.84068	2.10567e-09	2.84068	-6.56937e-08	2.84152	-6.07288e-09		2.84068	-7.48633e-08		2.84072	-1.19154e-08		2.87032	1.78524e-08		2.86069	2.08354e-07		0.16467	1.686e-07	0.28481	2.568e-07
2.88068	2.42451e-09	2.88068	-6.63058e-08	2.88064	-6.16148e-09		2.88068	-7.27388e-08		2.88064	-1.23718e-08		2.91031	1.86973e-08		2.90068	2.09875e-07		0.16667	1.689e-07	0.28888	2.569e-07
2.92064	1.62135e-09	2.92064	-6.64879e-08	2.92115	-5.98903e-09		2.92068	-7.06263e-08		2.92068	-1.16971e-08		2.95032	1.78391e-08		2.94078	1.87262e-07		0.16862	1.711e-07	0.29263	2.562e-07
2.96089	2.4982e-09	2.96151	-6.7492e-08	2.96068	-6.04635e-09		2.96064	-7.79867e-08		2.96068	-1.15535e-08		2.9908	1.57131e-08		2.98069	1.78866e-07		0.17066	1.714e-07	0.29663	2.566e-07
3.00068	2.47802e-09	3.00068	-7.01751e-08	3.00064	-5.64128e-09		3.00082	-7.17166e-08		3.00064	-1.25338e-08		3.03058	1.64199e-08		3.02134	1.75734e-07		0.17267	1.701e-07	0.30072	2.561e-07
3.04193	1.96695e-09	3.04118	-6.49641e-08	3.04068	-5.69911e-09		3.04064	-6.89465e-08		3.04079	-1.25422e-08		3.07034	1.73087e-08		3.06064	1.74903e-07		0.17462	1.683e-07	0.30465	2.557e-07
3.08068	2.4447e-09	3.08063	-6.87023e-08	3.08068	-5.80275e-09		3.08158	-7.06315e-08		3.08063	-1.18345e-08		3.11034	1.69276e-08		3.10069	1.77539e-07		0.17803	1.683e-07	0.30867	2.568e-07
3.12064	2.77553e-09	3.12068	-6.64273e-08	3.12084	-6.25519e-09		3.12068	-7.30896e-08		3.12156	-1.3021e-08		3.15034	1.71834e-08		3.14064	1.82612e-07		0.18063	1.709e-07	0.31267	2.584e-07
3.16068	2.67938e-09	3.16068	-6.80584e-08	3.16068	-5.92772e-09		3.16064	-6.87331e-08		3.16068	-1.22832e-08		3.19034	1.67853e-08		3.18068	1.77264e-07		0.18268	1.713e-07	0.31815	2.575e-07
3.20063	2.91321e-09	3.20064	-6.85725e-08	3.20202	-6.0163e-09		3.20063	-7.0747e-08		3.20068	-1.22466e-08		3.23034	1.82801e-08		3.22069	1.76642e-07		0.18467	1.717e-07	0.32067	2.578e-07
3.24064	2.18605e-09	3.24089	-6.75136e-08	3.24064	-5.81008e-09		3.24068	-7.40569e-08		3.24063	-1.20169e-08		3.27034	1.7341e-08		3.26069	1.74527e-07		0.18666	1.696e-07	0.32468	2.582e-07
3.28063	2.44288e-09	3.28068	-7.24747e-08	3.28088	-5.91622e-09		3.28068	-7.19429e-08		3.28068	-1.19142e-08		3.31041	1.74919e-08		3.30206	2.01269e-07		0.18866	1.681e-07	0.32866	2.57e-07
3.32082	3.36574e-09	3.32209	-6.38857e-08	3.32064	-5.93405e-09		3.32068	-7.20328e-08		3.32064	-1.21826e-08		3.35084	1.89148e-08		3.34068	2.03357e-07		0.19087	1.69e-07	0.33399	2.578e-07
3.36067	3.51156e-09	3.36067	-6.94459e-08	3.36068	-5.72518e-09		3.36216	-7.38329e-08		3.36063	-1.38289e-08		3.39034	1.88096e-08		3.38094	2.06132e-07		0.19397	1.63e-07	0.33663	2.573e-07
3.40142	3.12445e-09	3.40093	-6.65829e-08	3.40064	-5.57012e-09		3.40068	-7.42038e-08		3.40216	-1.46214e-08		3.43034	1.83214e-08		3.42068	2.1051e-07		0.19663	1.661e-07	0.34063	2.57e-07
3.44068	3.90824e-09	3.44069	-7.4288e-08	3.44064	-5.49435e-09		3.44096	-7.43353e-08		3.44064	-1.51406e-08		3.47032	1.71203e-08		3.46068	2.07832e-07		0.19863	1.637e-07	0.34464	2.572e-07
3.48069	3.39408e-09	3.48064	-6.98301e-08	3.48077	-5.96939e-09		3.48063	-7.48741e-08		3.48093	-1.463e-08		3.51034	1.82031e-08		3.50069	2.08474e-07		0.20067	1.661e-07	0.34963	2.563e-07
3.52067	2.66491e-09	3.52069	-7.00262e-08	3.52064	-5.85822e-09		3.52064	-7.63984e-08		3.52067	-1.51633e-08		3.55032	1.8324e-08		3.54064	2.09198e-07		0.20267	1.658e-07	0.35264	2.559e-07
3.56069	2.82675e-09	3.56064	-7.18243e-08	3.56166	-5.82309e-09		3.56068	-7.523e-08		3.56064	-1.54557e-08		3.59032	1.84569e-08		3.58092	2.06926e-07		0.20462	1.65e-07	0.35662	2.559e-07
3.60068	3.57659e-09	3.60085	-6.63104e-08	3.60069	-5.62259e-09		3.60064	-7.05007e-08		3.60068	-1.5527e-08		3.63045	1.79797e-08		3.62068	2.04157e-07		0.20689	1.644e-07	0.36062	2.565e-07
3.64068	4.70543e-09	3.64064	-6.95234e-08	3.64068	-5.66922e-09		3.64093	-6.78522e-08		3.64063	-1.46224e-08		3.67101	1.69097e-08		3.66212	1.88195e-07		0.21069	1.649e-07	0.36559	2.572e-07
3.68207	3.34936e-09	3.68172	-6.99075e-08	3.68064	-5.90125e-09		3.68068	-6.76957e-08		3.68088	-1.32987e-08		3.71041	1.79824e-08		3.70069	1.78742e-07		0.21268	1.654e-07	0.36868	2.574e-07
3.72069	2.7141e-09	3.72069	-7.42126e-08	3.72064	-5.85398e-09		3.72212	-7.03743e-08		3.72068	-1.2536e-08		3.75031	1.63513e-08		3.7407	1.77645e-07		0.21467	1.664e-07	0.37266	2.561e-07
3.76087	3.13895e-09	3.76064	-7.09467e-08	3.76064	-5.82012e-09		3.76068	-7.58164e-08		3.76215	-1.28036e-08		3.79034	1.57981e-08		3.78068	1.76557e-07		0.21662	1.667e-07	0.37662	2.568e-07
3.80068	3.94478e-09	3.80068	-7.06938e-08	3.80068	-5.75035e-09		3.80071	-7.05103e-08		3.80063	-1.27627e-08		3.83034	1.6327e-08		3.82069	1.76682e-07		0.21862	1.682e-07	0.38127	2.572e-07
3.84064	3.60861e-09	3.84069	-7.10799e-08	3.84215	-5.78894e-09		3.84064	-7.35531e-08		3.84079	-1.36541e-08		3.87034	1.68009e-08		3.86065	1.72657e-07		0.22066	1.66e-07	0.38469	2.56e-07
3.88064	3.68745e-09	3.88064	-7.0401e-08	3.88068	-5.60742e-09		3.88068	-7.5719e-08		3.88068	-1.34354e-08		3.91034	1.72187e-08		3.90064	1.75248e-07		0.22281	1.687e-07	0.38862	2.58e-07
3.92067	3.69729e-09	3.92068	-7.6632e-08	3.92113	-5.53257e-09		3.92068	-7.57913e-08		3.92064	-1.43818e-08		3.95034	1.66426e-08		3.94085	1.72039e-07		0.22667	1.658e-07	0.39262	2.577e-07
3.96089	2.21414e-09	3.96146	-7.16481e-08	3.96064	-5.72189e-09		3.96064	-6.74828e-08		3.96064	-1.32211e-08		3.99109	1.67506e-08		3.98069	1.89744e-07		0.22868	1.672e-07	0.39695	2.568e-07
4.00064	3.90596e-09	4.00068	-7.03452e-08	4.00068	-5.65882e-09		4.00081	-7.04167e-08		4.00068	-1.28635e-08		4.03044	1.54163e-08		4.02158	2.02356e-07		0.23067	1.659e-07	0.40068	2.568e-07
4.04191	4.34889e-09	4.0409	-7.22383e-08	4.04068	-5.79625e-09		4.04068	-7.33547e-08		4.04085	-1.21818e-08		4.07045	1.59002e-08		4.06068	2.02475e-07		0.23263	1.644e-07	0.40468	2.568e-07
4.08067	3.74064e-09	4.08064	-7.64164e-08	4.08068	-5.63979e-09		4.08154	-7.04405e-08		4.08063	-1.28712e-08		4.11032	1.5414e-08		4.10069	2.05618e-07		0.23466	1.66e-07	0.40866	2.572e-07
4.12093	3.7165e-09	4.12068	-6.99725e-08	4.12089	-5.71253e-09		4.12064	-6.82553e-08		4.12133	-1.27576e-08		4.15032	1.63628e-08		4.14069	2.09266e-07		0.23662	1.675e-07	0.41291	2.572e-07
4.16064	2.86431e-09	4.16068	-7.09916e-08	4.16068	-5.72606e-09		4.16064	-6.79853e-08		4.16064	-1.33968e-08		4.19034	1.63687e-08		4.18064	2.11187e-07		0.23878	1.658e-07	0.41663	2.565e-07
4.20068	3.24115e-09	4.20064	-7.34806e-08	4.20226	-5.52575e-09		4.20068	-7.0396e-08		4.20064	-1.29252e-08		4.23034	1.61516e-08		4.22064	2.0596e-07		0.24268	1.672e-07	0.42062	2.57e-07
4.24064	3.91199e-09	4.24084	-7.35597e-08	4.24068	-5.55542e-09		4.24088	-7.36619e-08		4.24068	-1.31425e-08		4.27034	1.70084e-08		4.26069	2.0604e-07		0.24467	1.672e-07	0.42488	2.565e-07
4.28064	2.94583e-09	4.28064	-7.04378e-08	4.28092	-5.61126e-09		4.28068	-7.40806e-08		4.28068	-1.19689e-08		4.31041	1.63743e-08		4.30211	2.07175e-07		0.24666	1.673e-07	0.42864	2.557e-07
4.32084	3.24468e-09	4.32205	-6.60858e-08	4.32068	-5.49219e-09		4.32068	-7.52082e-08		4.32068	-1.23172e-08		4.35084	1.88363e-08		4.34068	1.92129e-07		0.24866	1.641e-07	0.43268	2.554e-07
4.36064	3.0825e-09	4.36068	-6.8936e-08	4.36064	-5.65752e-09		4.36211	-6.90131e-08		4.36068	-1.08196e-08		4.39034	1.93e-08		4.38092	1.80806e-07		0.25066	1.655e-07	0.43667	2.558e-07
4.40133	3.26539e-09	4.40064	-6.84341e-08	4.40068	-5.36486e-09		4.40068	-6.9544e-08		4.40216	-1.15381e-08		4.43032	1.66578e-08		4.42069	1.81311e-07		0.25263	1.638e-07	0.44088	2.572e-07
4.44069	3.02018e-09	4.44068	-6.76251e-08	4.44064	-5.59989e-09		4.44094	-6.76379e-08		4.44064	-1.18733e-08		4.47032	1.72937e-08		4.46068	1.79788e-07		0.25614	1.629e-07	0.44469	2.568e-07
4.48063	3.49601e-09	4.48068	-6.59392e-08	4.48076	-5.64023e-09		4.48064	-6.95423e-08		4.48095	-1.13216e-08		4.51034	1.65166e-08		4.50065	1.71097e-07		0.25867	1.615e-07	0.44867	2.567e-07
4.52064	4.40385e-09	4.52068	-6.80583e-08	4.52068	-5.43996e-09		4.52064	-7.23098e-08		4.52068	-1.1876e-08		4.55033	1.66154e-08		4.54069	1.78774e-07		0.26063	1.642e-07	0.45266	2.572e-07
4.56068	3.14369e-09	4.56068	-6.90304e-08	4.5617	-5.62793e-09		4.56068	-6.88461e-08		4.56068	-1.17673e-08		4.59034	1.87613e-08		4.58088	1.79561e-07		0.26267	1.633e-07	0.45679	2.566e-07
4.60068	2.61453e-09	4.60078	-6.48545e-08	4.60065	-5.79492e-09		4.60064	-7.35481e-08		4.60068	-1.23316e-08		4.63042	1.91562e-08		4.62068	1.75366e-07		0.26462	1.613e-07	0.46068	2.572e-07
4.64067	2.66137e-09	4.64064	-6.90496e-08	4.64068	-5.75486e-09		4.6409	-6.9778e-08		4.64063	-1.1514e-08		4.67114	1.84692e-08		4.66208	1.77732e-07		0.26667	1.627e-07	0.46468	2.57e-07
4.68207	3.5333e-09	4.68169	-6.66306e-08	4.68068	-5.50749e-09		4.68068	-7.06199e-08		4.68087	-1.14184e-08		4.71047	1.94469e-08		4.70065	2.04343e-07		0.26883	1.645e-07	0.46862	2.565e-07
4.72068	4.05504e-09	4.72069	-6.85637e-08	4.72064	-5.50152e-09		4.7221	-7.39697e-08		4.72068	-1.13937e-08		4.75034	1.99397e-08		4.74089	2.05384e-07		0.27191	1.625e-07	0.4742	2.563e-07
4.7609	6.1209e-09	4.76068	-7.28888e-08	4.76068	-5.76366e-09		4.76068	-6.81678e-08		4.76209	-1.05982e-08		4.79034	2.11346e-08		4.78068	2.07214e-07		0.27463	1.629e-07	0.47664	2.568e-07
4.80067	6.50572e-09	4.80064	-6.53179e-08	4.80068	-5.90459e-09		4.80064	-6.78673e-08		4.80067	-1.07644e-08		4.83034	1.97014e-08		4.82069	2.09451e-07		0.27663	1.623e-07	0.48062	2.563e-07
4.84072	5.83656e-09	4.84064	-6.8884e-08	4.84219	-6.04438e-09		4.84068	-7.26916e-08		4.8407	-1.08687e-08		4.87034	1.93283e-08		4.86069	2.08774e-07		0.27862	1.654e-07	0.48464	2.567e-07
4.88063	5.87039e-09	4.88069	-6.64121e-08	4.88064	-5.83606e-09		4.88064	-7.12752e-08		4.88064	-1.04711e-08		4.91034	1.81581e-08		4.90064	2.09324e-07		0.28067	1.632e-07	0.48996	2.568e-07
4.92068	4.49623e-09	4.92064	-6.63232e-08	4.92092	-5.7245e-09		4.92068	-7.19771e-08		4.92068	-1.04594e-08		4.95034	1.8533e-08		4.94085	2.06158e-07		0.28267	1.637e-07	0.49264	2.56e-07
4.96088	4.69308e-09	4.96219	-6.37642e-08	4.96068	-5.64013e-09		4.96064	-6.60006e-08		4.96068	-1.07238e-08		4.99073	1.88609e-08		4.98069	2.07062e-07		0.28481	1.665e-07	0.49662	2.566e-07
5.00068	4.90391e-09	5.00068	-5.95823e-08	5.00068	-5.70546e-09		5.00083	-7.05977e-08		5.00068	-1.09681e-08		5.03055	1.84787e-08		5.02158	2.00476e-07		0.28918	1.622e-07	0.50062	2.574e-07
5.04188	5.00083e-09	5.04113	-6.44594e-08	5.04068	-5.56929e-09		5.04068	-6.75741e-08		5.04079	-1.09385e-08		5.07034	1.68486e-08		5.06064	1.87375e-07		0.29064	1.648e-07	0.50611	2.57e-07
5.08068	4.18758e-09	5.08063	-7.03775e-08	5.08068	-6.01633e-09		5.08156	-6.51663e-08		5.08068	-1.06408e-08		5.11034	1.88284e-08		5.10064	1.80107e-07		0.29267	1.645e-07	0.50864	2.565e-07
5.12088	5.48343e-09	5.12068	-6.42686e-08	5.12089	-5.77137e-09		5.12064	-7.30195e-08		5.12156	-1.04072e-08		5.15032	1.95773e-08		5.14068	1.79497e-07		0.29462	1.636e-07	0.51266	2.567e-07
5.16068	3.39326e-09	5.16064	-6.90067e-08	5.16068	-5.54289e-09		5.16089	-7.00494e-08		5.16064	-1.02845e-08		5.19032	1.84791e-08		5.18068	1.77741e-07		0.29666	1.644e-07	0.51662	2.563e-07
5.20067	2.13009e-09	5.20068	-6.74028e-08	5.20225	-5.61468e-09		5.20068	-6.73882e-08		5.20068	-1.05608e-08		5.23034	1.8342e-08		5.22064	1.74107e-07		0.29866	1.65e-07	0.52156	2.569e-07
5.24064	2.94793e-09	5.24088	-6.28588e-08	5.24068	-5.57466e-09		5.24064	-6.39125e-08		5.24068	-1.06432e-08		5.27034	1.77848e-08		5.26069	1.73654e-07		0.30076	1.635e-07	0.52465	2.571e-07
5.28064	2.69477e-09	5.28064	-6.58239e-08	5.28068	-5.5581e-09		5.28068	-7.15552e-08		5.28064	-1.12545e-08		5.31043	1.94517e-08		5.30215	1.75344e-07		0.30468	1.67e-07	0.52868	2.568e-07
5.32081	3.36062e-09	5.322	-6.1189e-08	5.32068	-5.45753e-09		5.32064	-7.00204e-08		5.32064	-1.20069e-08		5.35084	1.98327e-08		5.34064	1.72052e-07		0.30667	1.682e-07	0.53262	2.574e-07
5.36067	6.36245e-09	5.36068	-6.27351e-08	5.36068	-5.56906e-09		5.36214	-6.89125e-08		5.36063	-1.08952e-08		5.39034	2.01474e-08		5.38089	1.94696e-07		0.30867	1.701e-07	0.53719	2.585e-07
5.40133	6.71833e-09	5.40082	-6.29972e-08	5.40068	-5.7109e-09		5.40064	-7.21546e-08		5.40217	-1.13737e-08		5.43034	1.80583e-08		5.42065	2.04425e-07		0.31066	1.686e-07	0.54068	2.574e-07
5.44064	6.44912e-09	5.44064	-6.38713e-08	5.44064	-5.78313e-09		5.44094	-6.87765e-08		5.44064	-1.18079e-08		5.47033	2.03141e-08		5.46064	2.04401e-07		0.31268	1.701e-07	0.54464	2.579e-07
5.48069	6.26496e-09	5.48068	-6.23344e-08	5.48078	-5.66427e-09		5.48064	-6.85681e-08		5.48068	-1.17273e-08		5.51034	1.9324e-08		5.50069	2.04493e-07		0.31467	1.723e-07	0.54862	2.571e-07
5.52067	5.2328e-09	5.52064	-6.10224e-08	5.52064	-5.7934e-09		5.52068	-7.08308e-08		5.52063	-1.09336e-08		5.55032	1.94808e-08		5.54069	2.04432e-07		0.31684	1.716e-07	0.55314	2.577e-07
5.56064	5.13363e-09	5.56068	-6.33245e-08	5.56164	-5.49647e-09		5.56068	-6.68759e-08		5.56072	-1.06929e-08		5.59035	2.09757e-08		5.58087	2.06438e-07		0.32068	1.7e-07	0.55663	2.57e-07
5.60064	4.30347e-09	5.60079	-5.94546e-08	5.60068	-5.57586e-09		5.60068	-6.71618e-08		5.60064	-1.02623e-08		5.63042	1.98776e-08		5.62068	2.08908e-07		0.32264	1.688e-07	0.56066	2.562e-07
5.64068	5.06731e-09	5.64068	-6.21227e-08	5.64068	-5.6746e-09		5.64085	-6.68302e-08		5.64068	-9.39963e-09		5.67102	1.99096e-08		5.6621	2.0811e-07		0.32462	1.696e-07	0.56463	2.565e-07
5.68203	4.35424e-09	5.68161	-5.98857e-08	5.68068	-5.69733e-09		5.68068	-7.00665e-08		5.68088	-9.444e-09		5.71034	2.13583e-08		5.70065	2.0648e-07		0.32666	1.676e-07	0.56893	2.571e-07
5.72069	4.37699e-09	5.72064	-5.58839e-08	5.72068	-5.48977e-09		5.72208	-6.98498e-08		5.72068	-9.51532e-09		5.75031	2.09811e-08		5.74066	1.88436e-07		0.32862	1.675e-07	0.57263	2.571e-07
5.76092	5.04184e-09	5.76068	-6.0811e-08	5.76064	-5.572e-09		5.76063	-7.00632e-08		5.76213	-1.00158e-08		5.79032	2.0792e-08		5.78064	1.82078e-07		0.33067	1.699e-07	0.57663	2.572e-07
5.80064	5.16166e-09	5.80068	-5.9568e-08	5.80064	-5.64153e-09		5.80069	-6.36755e-08		5.80064	-9.86201e-09		5.83031	2.12988e-08		5.82065	1.77496e-07		0.33353	1.666e-07	0.5808	2.579e-07
5.84063	4.82949e-09	5.84064	-6.08211e-08	5.84146	-5.60879e-09		5.84068	-6.60134e-08		5.84073	-1.00994e-08		5.87034	2.12277e-08		5.86065	1.7388e-07		0.33667	1.679e-07	0.5849	2.57e-07
5.88069	4.75634e-09	5.88069	-6.45312e-08	5.88068	-5.6998e-09		5.88068	-6.88137e-08		5.88068	-1.00287e-08		5.91031	2.19625e-08		5.90064	1.76147e-07		0.33867	1.665e-07	0.58867	2.573e-07
5.92063	4.75017e-09	5.92068	-5.96493e-08	5.92115	-5.61595e-09		5.92064	-7.48013e-08		5.92068	-8.92005e-09		5.95032	2.15834e-08		5.94085	1.7427e-07		0.34067	1.681e-07	0.59262	2.574e-07
5.96093	4.82303e-09	5.96214	-5.99473e-08	5.96068	-5.53247e-09		5.96064	-7.18272e-08		5.96064	-7.85539e-09		5.99073	2.05504e-08		5.98069	1.75917e-07		0.34263	1.691e-07	0.59682	2.576e-07
6.00068	4.69285e-09	6.00068	-6.21305e-08	6.00064	-5.8277e-09		6.00081	-7.10595e-08		6.00068	-8.21474e-09		6.03039	2.02291e-08		6.02153	1.73767e-07		0.34467	1.682e-07	0.60119	2.573e-07
6.04187	4.70877e-09	6.04087	-6.08665e-08	6.04064	-5.82143e-09		6.04064	-6.85175e-08		6.04084	-9.04511e-09		6.07032	1.8345e-08		6.06063	1.73463e-07		0.34662	1.671e-07	0.60469	2.559e-07
6.08067	4.73852e-09	6.08068	-6.22696e-08	6.08072	-5.64097e-09		6.08147	-6.79481e-08		6.08068	-1.00764e-08		6.11034	1.77708e-08		6.10068	2.02017e-07		0.34992	1.665e-07	0.60862	2.558e-07
6.12064	4.66336e-09	6.12064	-6.36157e-08	6.12089	-5.54221e-09		6.12068	-7.11757e-08		6.1215	-9.85087e-09		6.15034	1.62627e-08		6.14068	2.03059e-07		0.35264	1.646e-07	0.61277	2.559e-07
6.16064	4.3922e-09	6.16068	-6.03418e-08	6.16063	-5.63783e-09		6.16085	-7.2148e-08		6.16068	-1.06661e-08		6.19034	1.35175e-08		6.18068	2.06032e-07		0.35467	1.674e-07	0.61664	2.55e-07
6.20068	4.82404e-09	6.20068	-6.24089e-08	6.20224	-5.65232e-09		6.20064	-7.037e-08		6.20068	-1.11655e-08		6.23032	1.24734e-08		6.22068	2.06129e-07		0.35663	1.642e-07	0.62067	2.539e-07
6.24068	4.54987e-09	6.24086	-6.5559e-08	6.24064	-5.5367e-09		6.24068	-6.98047e-08		6.24063	-2.45881e-09		6.27034	1.26123e-08		6.26064	2.07302e-07		0.35862	1.645e-07	0.62464	2.553e-07
6.28064	5.41171e-09	6.28064	-6.15961e-08	6.28076	-5.56224e-09		6.28068	-7.54562e-08		6.28068	3.59384e-09		6.31041	1.35411e-08		6.30213	2.07849e-07		0.36062	1.662e-07	0.62878	2.541e-07
6.32079	4.95356e-09	6.32226	-6.46231e-08	6.32064	-5.96617e-09		6.32064	-7.32309e-08		6.32064	2.4565e-09		6.35081	1.30161e-08		6.34068	2.05628e-07		0.36293	1.678e-07	0.63263	2.539e-07
6.36063	3.94438e-09	6.36068	-6.49752e-08	6.36068	-5.7867e-09		6.36215	-7.07807e-08		6.36068	-3.91852e-10		6.39034	1.29198e-08		6.38093	2.03576e-07		0.36718	1.661e-07	0.63668	2.539e-07
6.40133	4.06527e-09	6.40093	-6.30313e-08	6.40068	-5.70404e-09		6.40068	-6.99396e-08		6.40212	1.21065e-09		6.43032	1.18137e-08		6.42068	1.99154e-07		0.36863	1.693e-07	0.64062	2.565e-07
6.44064	3.97206e-09	6.44068	-6.30394e-08	6.44068	-5.56847e-09		6.44089	-6.68887e-08		6.44068	-3.46543e-10		6.47033	1.04755e-08		6.46068	1.7677e-07		0.37063	1.693e-07	0.64612	2.562e-07
6.48067	3.5569e-09	6.48063	-6.26045e-08	6.48082	-5.50061e-09		6.48064	-6.84867e-08		6.48075	1.2501e-09		6.51034	9.4724e-09		6.50069	1.79584e-07		0.37263	1.722e-07	0.64867	2.559e-07
6.52068	4.02274e-09	6.52068	-6.69116e-08	6.52064	-5.73284e-09		6.52068	-6.46702e-08		6.52068	7.12766e-10		6.55032	9.71425e-09		6.54064	1.74279e-07		0.37462	1.734e-07	0.65267	2.566e-07
6.56064	4.06557e-09	6.56068	-6.42457e-08	6.56168	-5.64541e-09		6.56068	-6.73017e-08		6.56068	3.54442e-09		6.59034	9.72111e-09		6.58086	1.70857e-07		0.37662	1.72e-07	0.65667	2.561e-07
6.60064	4.21341e-09	6.60086	-6.45527e-08	6.60068	-5.4964e-09		6.60064	-7.04924e-08		6.60064	1.46208e-09		6.63043	9.70699e-09		6.62064	1.71901e-07		0.37888	1.713e-07	0.66194	2.561e-07
6.64067	3.67225e-09	6.64067	-6.76368e-08	6.64068	-5.74154e-09		6.64085	-7.10639e-08		6.64068	2.29473e-09		6.67111	1.0552e-08		6.66205	1.73901e-07		0.38268	1.69e-07	0.66465	2.569e-07
6.68204	4.15318e-09	6.6816	-6.32249e-08	6.68068	-5.89497e-09		6.68064	-7.70939e-08		6.68084	-8.76339e-11		6.71034	9.60568e-09		6.70065	1.73178e-07		0.38475	1.7e-07	0.66863	2.561e-07
6.72068	3.45293e-09	6.72064	-6.3499e-08	6.72064	-5.7643e-09		6.72179	-7.14861e-08		6.72064	-9.91958e-10		6.75031	7.76453e-09		6.74069	1.75672e-07		0.38667	1.676e-07	0.67267	2.572e-07
6.76094	3.83878e-09	6.76075	-6.78061e-08	6.76068	-5.67014e-09		6.76068	-6.80441e-08		6.76212	-9.29464e-10		6.79034	9.25839e-09		6.78064	1.90755e-07		0.38867	1.688e-07	0.6778	2.556e-07
6.80067	3.8046e-09	6.80063	-6.50592e-08	6.80068	-5.54947e-09		6.80068	-6.68261e-08		6.80068	-6.29653e-10		6.83034	8.33825e-09		6.82069	2.02669e-07		0.39067	1.653e-07	0.68088	2.554e-07
6.84064	3.09044e-09	6.84068	-6.23223e-08	6.8415	-5.54334e-09		6.84068	-5.9352e-08		6.84064	-1.24699e-09		6.87032	9.1671e-09		6.86065	2.02746e-07		0.39263	1.648e-07	0.68469	2.569e-07
6.88068	4.22228e-09	6.88064	-6.64353e-08	6.88064	-5.76204e-09		6.88064	-5.08243e-08		6.88068	-2.44934e-09		6.91034	9.22696e-09		6.90064	2.04798e-07		0.3948	1.662e-07	0.68862	2.56e-07
6.92064	3.42411e-09	6.92068	-7.00124e-08	6.9211	-5.32869e-09		6.92064	-4.56839e-08		6.92068	-2.81669e-09		6.95034	8.23282e-09		6.9408	2.08258e-07		0.39863	1.646e-07	0.69342	2.565e-07
6.96095	3.97797e-09	6.96219	-6.44174e-08	6.96068	-5.62061e-09		6.96068	-4.07466e-08		6.96068	-3.26304e-09		6.99106	8.12886e-09		6.98069	2.08154e-07		0.40067	1.658e-07	0.69668	2.56e-07
7.00069	3.56879e-09	7.00068	-6.60886e-08	7.00068	-5.53884e-09		7.00079	-3.75565e-08		7.00064	-7.53376e-10		7.03051	7.57957e-09		7.02152	2.07992e-07		0.40267	1.652e-07	0.70067	2.561e-07
7.04184	3.53971e-09	7.04104	-6.16267e-08	7.04068	-5.82527e-09		7.04068	-3.63296e-08		7.04085	-7.05745e-10		7.07034	7.36539e-09		7.06064	2.05057e-07		0.40462	1.653e-07	0.70468	2.562e-07
7.08068	3.39446e-09	7.08067	-5.07308e-08	7.08068	-5.81091e-09		7.0815	-3.55427e-08		7.08063	-1.19207e-09		7.11034	7.85325e-09		7.10068	2.00706e-07		0.40666	1.663e-07	0.70907	2.554e-07
7.12068	3.3423e-09	7.1207	-4.47279e-08	7.12088	-5.45295e-09		7.12068	-3.28751e-08		7.12149	-4.77451e-09		7.15034	8.9461e-09		7.14064	1.80795e-07		0.40866	1.633e-07	0.71267	2.56e-07
7.16068	3.39014e-09	7.16068	-4.03829e-08	7.16064	-5.78297e-09		7.16064	-3.0849e-08		7.16064	-5.59759e-10		7.19034	8.48696e-09		7.18068	1.77941e-07		0.4115	1.658e-07	0.71667	2.555e-07
7.20067	3.76098e-09	7.20068	-3.5558e-08	7.20224	-5.63676e-09		7.20063	-2.77485e-08		7.20064	-5.78104e-10		7.23034	8.84582e-09		7.22068	1.73097e-07		0.41468	1.654e-07	0.72062	2.559e-07
7.24068	3.61382e-09	7.2409	-3.50701e-08	7.24068	-5.87464e-09		7.24068	-2.75953e-08		7.24068	-3.93454e-10		7.27034	9.23567e-09		7.26064	1.73747e-07		0.41667	1.645e-07	0.72513	2.561e-07
7.28068	3.70065e-09	7.28068	-3.31272e-08	7.28085	-2.83168e-09		7.28064	-2.6098e-08		7.28068	2.5582e-09		7.31042	6.98055e-09		7.30214	1.70702e-07		0.41867	1.672e-07	0.72867	2.568e-07
7.32082	3.3855e-09	7.32218	-3.29582e-08	7.32068	-1.94511e-09		7.32064	-2.49847e-08		7.32064	2.85986e-09		7.35067	7.93847e-09		7.34064	1.71354e-07		0.42062	1.687e-07	0.73263	2.559e-07
7.36063	3.89632e-09	7.36067	-2.97824e-08	7.36068	-1.75944e-09		7.36214	-2.35985e-08		7.36068	2.44051e-09		7.39046	6.36427e-09		7.38093	1.70127e-07		0.42267	1.667e-07	0.73667	2.548e-07
7.40132	3.59021e-09	7.40086	-2.81294e-08	7.40069	-1.66928e-09		7.40064	-2.41102e-08		7.40209	-5.29892e-11		7.43032	6.3221e-09		7.42064	1.74385e-07		0.42466	1.68e-07	0.74092	2.55e-07
7.44064	3.584e-09	7.44064	-2.62425e-08	7.44064	-1.31111e-09		7.44094	-2.42089e-08		7.44068	-5.21816e-11		7.47032	8.23195e-09		7.46064	1.74414e-07		0.42809	1.685e-07	0.74469	2.541e-07
7.48109	4.30487e-09	7.48068	-2.64476e-08	7.48083	-1.37205e-09		7.48068	-2.1686e-08		7.48094	5.47445e-10		7.51032	7.26781e-09		7.50069	1.97576e-07		0.43067	1.68e-07	0.74863	2.553e-07
7.52068	4.15068e-09	7.52068	-2.36647e-08	7.52068	-1.29988e-09		7.52068	-2.06824e-08		7.52063	1.76013e-09		7.55031	6.46966e-09		7.54068	2.0121e-07		0.43268	1.647e-07	0.75283	2.556e-07
7.56064	3.74051e-09	7.56068	-2.52018e-08	7.56164	-1.01254e-09		7.56068	-2.01003e-08		7.56068	2.49678e-09		7.59034	6.24753e-09		7.58083	2.05353e-07		0.43466	1.663e-07	0.75671	2.545e-07
7.60083	3.41036e-09	7.60086	-2.12579e-08	7.60068	-7.64744e-10		7.60068	-1.99926e-08		7.60064	7.64407e-11		7.63043	5.00241e-09		7.62068	2.09525e-07		0.43662	1.665e-07	0.76067	2.552e-07
7.64064	2.83119e-09	7.64063	-2.0117e-08	7.64064	-7.53276e-10		7.64082	-2.00113e-08		7.64064	-2.2139e-09		7.67097	4.0904e-09		7.66207	2.06842e-07		0.43862	1.657e-07	0.76468	2.543e-07
7.68197	3.92712e-09	7.68134	-1.9454e-08	7.68068	-5.49811e-10		7.68064	-1.79957e-08		7.68086	-1.23027e-09		7.71046	3.66313e-09		7.70065	2.0742e-07		0.44087	1.686e-07	0.76891	2.554e-07
7.72064	3.95086e-09	7.72064	-2.01931e-08	7.72068	-6.15145e-10		7.72205	-1.9103e-08		7.72064	-2.6296e-09		7.75031	3.33695e-09		7.74069	2.07142e-07		0.44423	1.666e-07	0.77267	2.555e-07
7.76091	3.49172e-09	7.76064	-1.88792e-08	7.76064	-5.31477e-10		7.76064	-1.87867e-08		7.76179	2.64934e-10		7.79034	5.95481e-09		7.78068	2.04178e-07		0.44667	1.695e-07	0.77668	2.559e-07
7.80067	3.94254e-09	7.80068	-1.69253e-08	7.80064	-4.04711e-10		7.80064	-1.89519e-08		7.80067	1.5171e-10		7.83031	5.22566e-09		7.82069	1.97871e-07		0.44863	1.681e-07	0.78067	2.568e-07
7.84068	3.08938e-09	7.84068	-1.41934e-08	7.84218	-3.91199e-10		7.84068	-1.83114e-08		7.84068	-2.70637e-10		7.87032	5.09052e-09		7.86065	1.76252e-07		0.45066	1.705e-07	0.78478	2.55e-07
7.88068	3.35522e-09	7.88068	-1.56065e-08	7.88068	-4.15979e-10		7.88064	-1.66453e-08		7.88064	-9.02978e-10		7.91031	5.11537e-09		7.90068	1.72652e-07		0.45268	1.7e-07	0.78873	2.548e-07
7.92067	2.87805e-09	7.92068	-1.60116e-08	7.92104	-1.74226e-10		7.92069	-1.63552e-08		7.92063	-1.06332e-09		7.95032	3.84423e-09		7.9408	1.71385e-07		0.45462	1.683e-07	0.79268	2.548e-07
7.96094	3.81491e-09	7.96215	-1.35976e-08	7.96068	-2.92146e-10		7.96068	-1.5818e-08		7.96068	-2.54767e-09		7.99107	3.94127e-09		7.98069	1.7764e-07		0.45683	1.665e-07	0.79667	2.549e-07
8.00064	3.76873e-09	8.00068	-1.37557e-08	8.00068	-5.478e-11		8.00081	-1.61423e-08		8.00068	-3.46019e-10		8.03048	3.45398e-09		8.02145	1.74303e-07		0.46064	1.669e-07	0.80154	2.558e-07
8.04158	2.96163e-09	8.04079	-1.46978e-08	8.04064	-3.34512e-10		8.04068	-1.45034e-08		8.0408	-1.82338e-09		8.07034	3.65681e-09		8.06068	1.73143e-07		0.46268	1.661e-07	0.80469	2.552e-07
8.08067	3.75241e-09	8.08068	-1.36979e-08	8.08068	-7.23472e-11		8.08143	-1.46484e-08		8.08067	-2.55671e-09		8.11031	3.38966e-09		8.10064	1.69984e-07		0.46466	1.707e-07	0.80863	2.548e-07
8.12064	3.80324e-09	8.12068	-1.2841e-08	8.12085	-1.85787e-10		8.12068	-1.33521e-08		8.1215	-3.98814e-09		8.15034	3.74552e-09		8.14064	1.71898e-07		0.46662	1.682e-07	0.81262	2.548e-07
8.16068	3.96608e-09	8.16068	-1.20211e-08	8.16068	-5.41144e-11		8.16124	-1.29035e-08		8.16064	-3.2804e-09		8.19034	3.57838e-09		8.18064	1.90642e-07		0.46866	1.674e-07	0.81806	2.55e-07
8.20068	3.63492e-09	8.20063	-1.31492e-08	8.20192	-1.43892e-10		8.20064	-1.17279e-08		8.20064	-4.09874e-09		8.23032	2.94423e-09		8.22064	2.02459e-07		0.47062	1.684e-07	0.82063	2.558e-07
8.24068	3.41676e-09	8.24085	-1.13372e-08	8.24069	-2.91482e-10		8.24068	-1.16155e-08		8.24063	-4.90087e-10		8.27034	3.00109e-09		8.26064	2.04288e-07		0.4728	1.695e-07	0.82469	2.554e-07
8.28064	4.11159e-09	8.28064	-9.77632e-09	8.2809	-8.48231e-11		8.28068	-1.05838e-08		8.28064	-2.45743e-09		8.31039	4.11796e-09		8.30214	2.02107e-07		0.47677	1.705e-07	0.82866	2.556e-07
8.32078	3.07344e-09	8.32196	-1.11463e-08	8.32068	-1.73849e-10		8.32064	-1.00129e-08		8.32068	-2.68378e-09		8.35077	6.48591e-09		8.34068	2.05494e-07		0.47863	1.709e-07	0.83402	2.555e-07
8.36063	3.56627e-09	8.36068	-1.10415e-08	8.36068	-6.27824e-11		8.36208	-1.05258e-08		8.36068	1.11187e-09		8.39034	4.53566e-09		8.38094	2.05105e-07		0.48067	1.732e-07	0.83667	2.565e-07
8.40128	3.82915e-09	8.40086	-1.01806e-08	8.40064	-1.11815e-10		8.40069	-1.02632e-08		8.40215	-2.97163e-09		8.43034	4.16452e-09		8.42069	2.07374e-07		0.48268	1.718e-07	0.84063	2.556e-07
8.44068	3.42394e-09	8.44068	-9.51766e-09	8.44068	-1.1105e-10		8.44094	-9.80345e-09		8.44068	-2.05982e-09		8.47031	5.01037e-09		8.46068	2.04204e-07		0.48462	1.703e-07	0.84464	2.563e-07
8.48108	3.34481e-09	8.48063	-8.45075e-09	8.48081	8.41221e-12		8.48068	-1.04382e-08		8.48094	-2.45519e-09		8.51032	4.63923e-09		8.50065	2.03246e-07		0.48662	1.703e-07	0.84985	2.565e-07
8.52068	3.45162e-09	8.52068	-7.91183e-09	8.52068	-1.16717e-10		8.52064	-9.39855e-09		8.52063	-1.42351e-09		8.55034	4.97209e-09		8.54069	1.86076e-07		0.48877	1.676e-07	0.85268	2.55e-07
8.56068	2.97946e-09	8.56068	-8.15792e-09	8.56167	-3.85858e-11		8.56064	-8.12527e-09		8.56064	-7.66852e-10		8.59032	4.83594e-09		8.58081	1.79633e-07		0.49268	1.668e-07	0.85668	2.556e-07
8.60084	2.84431e-09	8.60086	-8.39599e-09	8.60068	-1.83484e-10		8.60068	-9.6672e-09		8.60068	8.66798e-10		8.63043	4.53482e-09		8.62068	1.75213e-07		0.49467	1.678e-07	0.86062	2.547e-07
8.64063	2.17913e-09	8.64063	-8.81909e-09	8.64064	-1.68316e-10		8.64079	-9.62991e-09		8.64068	2.63453e-10		8.67104	4.40883e-09		8.66201	1.75681e-07		0.49667	1.656e-07	0.86557	2.561e-07
8.68205	2.78407e-09	8.68138	-8.51414e-09	8.68068	-2.14451e-10		8.68069	-1.00222e-08		8.6808	-1.30991e-09		8.71038	3.66652e-09		8.70065	1.73957e-07		0.49866	1.678e-07	0.86867	2.563e-07
8.72063	2.7628e-09	8.72068	-8.16226e-09	8.72064	-2.30383e-10		8.72177	-8.87523e-09		8.72064	8.77658e-11		8.75033	3.81637e-09		8.74069	1.72557e-07		0.50066	1.695e-07	0.87267	2.556e-07
8.76068	2.72465e-09	8.76068	-8.47534e-09	8.76064	-1.50917e-10		8.76068	-9.57571e-09		8.76178	-9.01704e-10		8.79032	1.99222e-09		8.78068	1.69052e-07		0.50267	1.687e-07	0.87666	2.55e-07
8.80067	3.40348e-09	8.80068	-8.25843e-09	8.80064	-1.6615e-10		8.80064	-9.15284e-09		8.80068	-1.93193e-09		8.83031	1.46108e-09		8.82065	1.69971e-07		0.50609	1.678e-07	0.88123	2.552e-07
8.84068	2.95832e-09	8.84068	-7.75951e-09	8.84218	-2.49139e-10		8.84064	-8.13237e-09		8.84068	-3.89428e-09		8.87034	1.16894e-09		8.86069	1.7085e-07		0.50863	1.687e-07	0.88465	2.558e-07
8.88063	2.73716e-09	8.88064	-6.7626e-09	8.88068	-2.84819e-10		8.88068	-8.84549e-09		8.88068	-2.39362e-09		8.91033	1.8968e-09		8.90064	1.95894e-07		0.51063	1.699e-07	0.88867	2.561e-07
8.92064	2.79799e-09	8.92068	-7.46268e-09	8.92105	-3.08266e-10		8.92068	-8.81941e-09		8.92068	-1.37297e-09		8.95034	3.62065e-09		8.9408	1.98907e-07		0.51267	1.693e-07	0.89262	2.546e-07
8.96086	2.84085e-09	8.96214	-7.4787e-09	8.96068	-2.30186e-10		8.96064	-7.98135e-09		8.96068	-3.93312e-10		8.99107	3.06369e-09		8.98069	2.03154e-07		0.51462	1.665e-07	0.89689	2.543e-07
9.00064	3.21667e-09	9.00068	-6.38885e-09	9.00068	-2.3362e-10		9.0008	-7.73765e-09		9.00068	-4.92657e-10		9.03048	2.0024e-09		9.02126	2.06097e-07		0.51666	1.687e-07	0.90067	2.55e-07
9.04184	3.04659e-09	9.0408	-4.11193e-09	9.04069	-1.89654e-10		9.04068	-7.5156e-09		9.0408	-1.18102e-09		9.07032	1.54722e-09		9.06068	2.08446e-07		0.51878	1.708e-07	0.90464	2.556e-07
9.08068	2.83235e-09	9.08064	-6.10203e-09	9.08068	-2.71987e-10		9.08138	-7.65983e-09		9.08063	-1.49834e-09		9.11033	1.61308e-09		9.10069	2.08608e-07		0.52194	1.702e-07	0.90882	2.559e-07
9.12068	2.24018e-09	9.12068	-6.40911e-09	9.12085	-1.06127e-10		9.12064	-6.01706e-09		9.12173	-3.14281e-09		9.15032	2.08893e-09		9.14065	2.06477e-07		0.52463	1.685e-07	0.91275	2.554e-07
9.16068	2.20302e-09	9.16068	-4.83519e-09	9.16068	-2.07254e-10		9.16129	-5.1205e-09		9.16068	-2.36104e-09		9.19034	3.02793e-10		9.18068	2.05549e-07		0.52663	1.701e-07	0.91667	2.552e-07
9.20067	2.19786e-09	9.20068	-4.83428e-09	9.2022	-7.86423e-11		9.20068	-5.66491e-09		9.20128	6.0155e-10		9.23034	7.00651e-10		9.22069	1.99841e-07		0.52866	1.716e-07	0.92067	2.556e-07
9.24068	2.5137e-09	9.24094	-5.75635e-09	9.24065	-2.7582e-10		9.2407	-4.71083e-09		9.24063	-2.22473e-09		9.27034	5.25508e-10		9.26069	1.77098e-07		0.53062	1.691e-07	0.92481	2.558e-07
9.28064	2.92453e-09	9.28063	-7.49245e-09	9.28083	-2.8926e-10		9.28068	-5.34716e-09		9.28068	-1.59208e-09		9.31039	1.03438e-09		9.30207	1.7677e-07		0.53267	1.686e-07	0.92925	2.568e-07
9.32155	2.44343e-09	9.32195	-5.62947e-09	9.32063	-2.40687e-10		9.32068	-6.41869e-09		9.32064	-7.23417e-10		9.3508	1.23733e-09		9.34065	1.78994e-07		0.53478	1.708e-07	0.93268	2.562e-07
9.36063	2.33921e-09	9.36067	-5.94262e-09	9.36068	-2.05022e-10		9.36209	-6.60683e-09		9.36063	-9.51762e-10		9.39034	1.11408e-09		9.38094	1.73621e-07		0.53919	1.663e-07	0.93668	2.561e-07
9.40124	2.27709e-09	9.40089	-5.8637e-09	9.40064	-1.76354e-10		9.40068	-5.62334e-09		9.40211	-3.75268e-10		9.43034	6.06935e-10		9.42064	1.70517e-07		0.54263	1.641e-07	0.94084	2.558e-07
9.44063	2.60188e-09	9.44064	-5.77679e-09	9.44064	-9.00879e-11		9.4409	-4.59244e-09		9.44068	-3.89146e-09		9.47033	1.10679e-09		9.46068	1.71308e-07		0.54467	1.642e-07	0.94465	2.559e-07
9.48068	2.30372e-09	9.48063	-5.56888e-09	9.48084	4.02713e-11		9.48068	-5.572e-09		9.48094	-3.01483e-09		9.51032	9.91643e-10		9.50069	1.70324e-07		0.54662	1.652e-07	0.94863	2.564e-07
9.52068	1.57756e-09	9.52068	-4.40596e-09	9.52068	-1.07557e-10		9.52072	-6.00672e-09		9.52063	-2.23114e-09		9.55034	-1.0045e-09		9.54064	1.71107e-07		0.54866	1.662e-07	0.95267	2.552e-07
9.56065	1.1464e-09	9.56064	-4.53405e-09	9.56166	-2.38625e-10		9.56068	-4.09265e-09		9.56068	-2.08949e-09		9.59034	-4.30638e-10		9.58083	1.93582e-07		0.55077	1.665e-07	0.95683	2.552e-07
9.60084	1.34925e-09	9.60086	-3.38112e-09	9.60068	-1.82124e-10		9.60064	-5.50578e-09		9.60068	-1.12984e-09		9.63044	7.62429e-11		9.62068	2.02931e-07		0.55468	1.652e-07	0.96092	2.554e-07
9.64068	1.21507e-09	9.64068	-2.45822e-09	9.64068	-1.38357e-10		9.64078	-7.13969e-09		9.64068	1.30081e-09		9.67105	1.31251e-10		9.66203	2.00611e-07		0.55663	1.634e-07	0.96469	2.548e-07
9.68228	1.92403e-09	9.68155	-4.32626e-09	9.68068	-2.69691e-10		9.68064	-6.36244e-09		9.68079	-4.71543e-10		9.71036	-2.48063e-10		9.70069	2.03369e-07		0.55867	1.643e-07	0.96867	2.548e-07
9.72069	1.33275e-09	9.72069	-4.74139e-09	9.72064	-1.57323e-10		9.72193	-5.7114e-09		9.72064	6.34128e-10		9.75033	3.12787e-10		9.74069	2.06929e-07		0.56062	1.658e-07	0.9742	2.553e-07
9.76063	1.53858e-09	9.76069	-4.21947e-09	9.76068	-8.70581e-11		9.76068	-5.29669e-09		9.76203	-1.61037e-09		9.79034	2.22645e-10		9.78068	2.07036e-07		0.56263	1.667e-07	0.97667	2.56e-07
9.80064	1.45242e-09	9.80068	-2.68956e-09	9.80068	-4.05917e-11		9.80064	-4.79542e-09		9.80063	-3.67756e-09		9.83031	2.81494e-10		9.82069	2.04723e-07		0.56462	1.672e-07	0.98068	2.554e-07
9.84064	1.59426e-09	9.84068	-3.73364e-09	9.84217	-2.79787e-11		9.84064	-5.81735e-09		9.84068	-1.52991e-09		9.87034	1.55736e-09		9.86069	2.0632e-07		0.56683	1.689e-07	0.98468	2.548e-07
9.88069	4.72101e-10	9.88069	-4.37473e-09	9.88064	1.14255e-12		9.88068	-4.24327e-09		9.88068	-1.57426e-09		9.91032	1.01921e-09		9.90068	2.04326e-07		0.57064	1.678e-07	0.98998	2.563e-07
9.92067	1.81394e-09	9.92068	-4.71781e-09	9.92104	8.44946e-11		9.92064	-3.7292e-09		9.92068	-2.7116e-09		9.95034	1.65107e-09		9.94078	1.87861e-07		0.57268	1.687e-07	0.99263	2.562e-07
9.96094	1.10479e-09	9.96211	-3.30383e-09	9.96064	2.18754e-11		9.96068	-4.04712e-09		9.96068	-3.11095e-09		9.99107	1.53811e-09		9.98069	1.78145e-07		0.57466	1.682e-07	0.99663	2.57e-07
10.0007	1.03061e-09	10.0006	-3.67398e-09	10.0007	1.54034e-12		10.0009	-3.71143e-09		10.0006	-2.19129e-09		10.0304	1.49079e-09		10.0212	1.77883e-07		0.57662	1.683e-07	1.00067	2.565e-07
10.0418	1.37353e-09	10.0411	-3.69605e-09	10.0407	-9.35933e-11		10.0407	-1.74138e-09		10.0408	-3.40465e-09		10.0703	2.24864e-09		10.0607	1.79957e-07		0.57862	1.672e-07	1.00591	2.563e-07
10.0806	1.32528e-09	10.0807	-2.64315e-09	10.0806	-1.19125e-10		10.0814	-2.32402e-09		10.0806	-5.47398e-09		10.1103	1.5195e-09		10.1007	1.74408e-07		0.58067	1.672e-07	1.00863	2.556e-07
10.1206	7.23123e-10	10.1206	-3.00224e-09	10.1209	6.07335e-11		10.1207	-2.59083e-09		10.1212	-3.31238e-09		10.1503	7.44355e-10		10.1407	1.74969e-07		0.58416	1.663e-07	1.01268	2.557e-07
10.1606	9.85961e-10	10.1606	-3.29232e-09	10.1607	2.04706e-10		10.1607	-3.12636e-09		10.1606	-3.66267e-09		10.1903	1.58021e-09		10.1807	1.75588e-07		0.58664	1.673e-07	1.01666	2.564e-07
10.2006	1.2618e-09	10.2007	-2.83541e-09	10.2022	2.07173e-10		10.2007	-3.21069e-09		10.2006	-2.99902e-09		10.2303	6.72069e-10		10.2206	1.73895e-07		0.58866	1.684e-07	1.02168	2.558e-07
10.2406	1.13864e-09	10.2409	-2.31548e-09	10.2407	-9.63365e-11		10.2407	-3.54142e-09		10.2407	-1.64637e-09		10.2703	1.52592e-09		10.2607	1.74927e-07		0.59066	1.698e-07	1.02469	2.55e-07
10.2807	1.36548e-09	10.2807	-3.62558e-09	10.2809	-6.87589e-11		10.2807	-2.70334e-09		10.2806	-4.67099e-11		10.3104	1.66981e-09		10.3021	2.03694e-07		0.59267	1.691e-07	1.02867	2.562e-07
10.3215	1.03738e-09	10.3221	-3.8706e-09	10.3206	2.01219e-11		10.3207	-3.39167e-09		10.3206	1.46594e-09		10.3508	8.71745e-10		10.3407	2.08922e-07		0.59467	1.693e-07	1.03262	2.564e-07
10.3606	-4.34852e-10	10.3606	-3.17275e-09	10.3607	-1.05299e-10		10.3621	-3.31661e-09		10.3607	-6.47405e-10		10.3903	3.56495e-10		10.3809	2.05285e-07		0.59662	1.694e-07	1.03748	2.572e-07
10.401	1.54014e-10	10.4008	-3.50083e-09	10.4007	-1.3572e-10		10.4006	-3.38673e-09		10.4021	-2.26291e-09		10.4303	-5.66653e-10		10.4207	2.09843e-07		0.60008	1.693e-07	1.04067	2.563e-07
10.4406	2.47582e-09	10.4406	-3.37392e-09	10.4407	-1.53941e-10		10.4409	-3.14062e-09		10.4406	-2.96409e-09		10.4703	3.95201e-10		10.4607	2.10898e-07		0.6029	1.681e-07	1.04468	2.559e-07
10.4811	1.19069e-09	10.4807	-2.902e-09	10.4808	8.98367e-11		10.4807	-3.47138e-09		10.4806	-2.30444e-09		10.5103	-7.49345e-11		10.5007	2.11749e-07		0.60467	1.687e-07	1.04862	2.542e-07
10.5206	2.0085e-09	10.5207	-3.15109e-09	10.5207	2.10916e-10		10.5207	-1.97251e-09		10.5206	-2.25878e-09		10.5503	5.96916e-10		10.5407	2.09812e-07		0.60667	1.716e-07	1.0531	2.55e-07
10.5606	2.46234e-09	10.5606	-2.37118e-09	10.5616	1.67388e-10		10.5607	-1.73363e-09		10.5607	-1.3484e-09		10.5903	1.11778e-09		10.5808	2.10039e-07		0.60862	1.683e-07	1.05668	2.552e-07
10.6008	7.5419e-10	10.6008	-3.51253e-10	10.6007	2.37975e-10		10.6007	-1.42756e-09		10.6007	-2.3936e-10		10.6304	3.59658e-10		10.6206	2.05617e-07		0.61062	1.655e-07	1.06067	2.544e-07
10.6407	1.75601e-09	10.6406	4.66535e-11	10.6407	1.71254e-10		10.6409	-7.2146e-10		10.6407	-2.79332e-09		10.671	-2.12845e-10		10.662	1.8328e-07		0.61292	1.649e-07	1.06464	2.552e-07
10.682	1.80595e-09	10.6813	5.92602e-10	10.6807	1.76333e-10		10.6806	5.92579e-10		10.6808	-4.17928e-09		10.7103	-9.55238e-11		10.7007	1.82597e-07		0.61715	1.702e-07	1.06868	2.549e-07
10.7207	7.71691e-10	10.7206	4.83484e-10	10.7206	1.45312e-10		10.7219	3.88202e-11		10.7207	-3.39324e-09		10.7503	-7.66122e-10		10.7409	1.80755e-07		0.61867	1.717e-07	1.07267	2.552e-07
10.7608	2.73154e-09	10.7607	8.76401e-10	10.7606	9.63908e-11		10.7606	-1.24168e-09		10.762	-2.79023e-09		10.7903	-7.57721e-10		10.7807	1.71584e-07		0.62067	1.711e-07	1.07668	2.554e-07
10.8007	2.22537e-09	10.8006	-3.31687e-10	10.8007	1.08269e-10		10.8007	1.89202e-10		10.8007	-3.16016e-09		10.8303	-4.50324e-10		10.8206	1.74811e-07		0.62267	1.717e-07	1.08079	2.551e-07
10.8406	1.8742e-09	10.8406	1.89228e-10	10.8421	-2.16863e-10		10.8407	-4.47125e-10		10.8406	-7.51195e-11		10.8703	-5.7592e-10		10.8606	1.72483e-07		0.62466	1.719e-07	1.08493	2.554e-07
10.8807	5.04041e-10	10.8807	1.03515e-09	10.8806	-1.61572e-10		10.8806	-5.36259e-10		10.8806	-5.1908e-10		10.9103	6.86477e-10		10.9007	1.77147e-07		0.62662	1.736e-07	1.08863	2.548e-07
10.9207	1.07488e-09	10.9207	1.57906e-09	10.9211	-2.63967e-11		10.9207	-4.4458e-10		10.9207	-5.09041e-10		10.9503	8.49878e-10		10.9409	1.75555e-07		0.62891	1.71e-07	1.09263	2.539e-07
10.9609	-1.13271e-10	10.9621	1.47504e-09	10.9606	-2.85114e-10		10.9607	-1.91851e-09		10.9607	-5.60001e-10		10.991	-1.46417e-11		10.9807	1.92732e-07		0.63274	1.672e-07	1.09678	2.551e-07
11.0007	6.34554e-10	11.0007	-2.4211e-10	11.0007	-4.06356e-11		11.0008	-1.70762e-09		11.0006	8.0904e-10		11.0305	-2.91305e-10		11.0214	2.021e-07		0.63463	1.653e-07	1.10114	2.559e-07
11.0415	4.36451e-10	11.041	-7.0118e-10	11.0407	-2.84557e-10		11.0406	-1.02557e-09		11.0408	6.29076e-10		11.0703	-2.75921e-10		11.0607	2.0569e-07		0.63666	1.645e-07	1.10464	2.561e-07
11.0806	1.31323e-09	11.0806	-1.30028e-09	11.0807	-4.09378e-10		11.0814	-7.83394e-10		11.0807	1.99312e-09		11.1103	-3.71519e-10		11.1012	2.05782e-07		0.63866	1.688e-07	1.10867	2.557e-07
11.1209	1.03079e-10	11.1207	-1.35837e-09	11.1209	-1.369e-10		11.1206	-1.31422e-09		11.1214	1.38141e-10		11.1503	2.81288e-09		11.1407	2.06382e-07		0.64066	1.674e-07	1.11276	2.561e-07
11.1606	9.51902e-10	11.1607	-2.04545e-09	11.1607	-2.0952e-10		11.1607	-1.00894e-09		11.1607	-2.3068e-09		11.1903	5.50328e-09		11.1807	2.08735e-07		0.64268	1.667e-07	1.11668	2.558e-07
11.2006	5.66739e-10	11.2006	-1.87538e-10	11.2022	1.19247e-10		11.2006	-1.90768e-09		11.2007	6.52239e-10		11.2303	8.22668e-09		11.2207	2.09246e-07		0.6448	1.649e-07	1.12068	2.556e-07
11.2407	6.5558e-10	11.2409	-1.15061e-09	11.2407	-4.28616e-11		11.2406	-1.4456e-09		11.2407	-4.07272e-09		11.2703	9.29108e-09		11.2606	2.09229e-07		0.64878	1.645e-07	1.12468	2.558e-07
11.2807	6.43418e-10	11.2807	-3.37706e-10	11.2809	-1.80842e-11		11.2807	-2.04833e-09		11.2806	-1.72287e-08		11.3104	9.85149e-09		11.302	2.04936e-07		0.65062	1.654e-07	1.12878	2.552e-07
11.3215	9.14316e-10	11.3219	-1.30273e-09	11.3207	-2.13037e-11		11.3207	-1.14225e-09		11.3207	-2.04776e-08		11.3507	1.15399e-08		11.3406	1.85873e-07		0.65268	1.657e-07	1.13268	2.559e-07
11.3606	1.02309e-09	11.3607	-1.30088e-09	11.3606	-5.41243e-11		11.362	-1.1328e-09		11.3606	-2.15616e-08		11.3904	1.27083e-08		11.3809	1.78419e-07		0.65466	1.679e-07	1.13667	2.559e-07
11.4012	6.7097e-10	11.4007	7.80037e-10	11.4006	7.92546e-11		11.4007	-2.16507e-10		11.4021	-2.43216e-08		11.4303	1.16047e-08		11.4207	1.80647e-07		0.65666	1.687e-07	1.14067	2.553e-07
11.4406	7.29765e-10	11.4406	9.46951e-10	11.4406	3.34336e-11		11.4409	9.91194e-10		11.4406	-2.39705e-08		11.4703	1.27651e-08		11.4607	1.7511e-07		0.65867	1.667e-07	1.14607	2.559e-07
11.4811	1.78664e-09	11.4807	-1.07313e-09	11.4808	-7.02887e-11		11.4806	8.22831e-10		11.4809	-2.25715e-08		11.5103	1.28125e-08		11.5007	1.74954e-07		0.66153	1.678e-07	1.14868	2.554e-07
11.5207	1.49344e-09	11.5207	9.97831e-11	11.5207	1.40691e-10		11.5207	1.64971e-09		11.5207	-2.14474e-08		11.5503	1.11769e-08		11.5406	1.74424e-07		0.66478	1.672e-07	1.15268	2.572e-07
11.5606	1.44028e-09	11.5607	1.21698e-10	11.5616	8.52627e-11		11.5606	1.52138e-09		11.5607	-2.06714e-08		11.5903	1.27163e-08		11.5809	1.74413e-07		0.66666	1.692e-07	1.15667	2.568e-07
11.6008	1.85213e-09	11.6008	8.06618e-10	11.6006	2.56496e-11		11.6007	1.18986e-09		11.6007	-2.06984e-08		11.6304	1.35577e-08		11.6206	1.75546e-07		0.66866	1.701e-07	1.16195	2.57e-07
11.6406	1.19595e-09	11.6407	-6.9088e-10	11.6407	-3.20718e-11		11.6408	2.55941e-10		11.6407	-2.06103e-08		11.671	1.53492e-08		11.6619	1.75074e-07		0.67067	1.718e-07	1.16468	2.565e-07
11.682	-2.88114e-10	11.6813	4.4633e-10	11.6806	-3.58924e-11		11.6807	5.80014e-11		11.6809	-2.09163e-08		11.7103	1.46815e-08		11.7006	1.98074e-07		0.67267	1.722e-07	1.16863	2.569e-07
11.7206	2.16163e-09	11.7206	-1.85193e-09	11.7206	-3.12134e-11		11.7219	9.54575e-10		11.7207	-2.14972e-08		11.7503	1.50829e-08		11.7407	2.08524e-07		0.67462	1.734e-07	1.17266	2.565e-07
11.7607	7.14469e-10	11.7607	-5.39474e-10	11.7607	2.04465e-10		11.7607	-6.31904e-10		11.762	-2.32532e-08		11.7903	1.81613e-08		11.7806	2.05558e-07		0.67806	1.726e-07	1.17776	2.556e-07
11.8006	7.93304e-10	11.8007	-8.12004e-10	11.8007	7.67442e-11		11.8007	-7.23133e-10		11.8007	-2.12952e-08		11.8303	1.68677e-08		11.8207	2.06817e-07		0.68068	1.709e-07	1.18067	2.555e-07
11.8407	1.16145e-10	11.8406	-1.99752e-09	11.8421	1.51911e-10		11.8406	-7.57356e-09		11.8407	-2.10441e-08		11.8703	1.95861e-08		11.8607	2.06626e-07		0.68263	1.731e-07	1.18465	2.556e-07
11.8806	6.2398e-10	11.8807	-1.26207e-09	11.8807	1.74102e-10		11.8807	-5.42576e-08		11.8807	-2.14611e-08		11.9103	1.95655e-08		11.9006	2.09545e-07		0.68467	1.727e-07	1.18862	2.559e-07
11.9207	1.05182e-09	11.9206	-2.51577e-10	11.921	6.97789e-11		11.9207	-5.86392e-08		11.9206	-2.0776e-08		11.9503	1.71249e-08		11.9408	2.10038e-07		0.68667	1.71e-07	1.19364	2.551e-07
11.9609	1.03267e-09	11.9621	-1.23672e-09	11.9607	-4.46398e-11		11.9607	-6.00712e-08		11.9606	-2.0715e-08		11.991	1.69154e-08		11.9807	2.10575e-07		0.68866	1.714e-07	1.19668	2.554e-07
12.0007	1.8415e-09	12.0007	1.29635e-09	12.0007	3.94392e-11		12.0008	-6.73569e-08		12.0007	-2.1133e-08		12.0303	1.85537e-08		12.0215	2.01279e-07		0.69082	1.728e-07	1.20063	2.568e-07
12.0418	1.33241e-09	12.0409	-7.07343e-08	12.0407	2.71808e-12		12.0406	-7.02569e-08		12.0408	-1.92159e-08		12.0703	1.83561e-08		12.0607	1.83787e-07		0.69426	1.736e-07	1.20463	2.567e-07
12.0807	1.52317e-09	12.0807	-7.11527e-08	12.0807	2.18397e-10		12.0813	-6.58433e-08		12.0807	-1.88509e-08		12.1103	1.79405e-08		12.1007	1.76309e-07		0.69668	1.727e-07	1.20935	2.559e-07
12.1207	1.59901e-09	12.1207	-7.01042e-08	12.1209	1.67675e-10		12.1207	-6.93962e-08		12.1214	-1.93599e-08		12.1503	1.65639e-08		12.1407	1.79268e-07		0.69866	1.736e-07	1.21268	2.557e-07
12.1607	2.35885e-09	12.1607	-7.11568e-08	12.1606	1.82855e-10		12.1611	-6.73074e-08		12.1606	-1.81458e-08		12.1903	1.69183e-08		12.1807	1.78532e-07		0.70066	1.731e-07	1.21667	2.554e-07
12.2007	2.01768e-09	12.2007	-6.82383e-08	12.2022	3.17722e-10		12.2006	-6.62362e-08		12.2006	-1.77208e-08		12.2303	1.54967e-08		12.2206	1.7757e-07		0.70267	1.716e-07	1.22066	2.55e-07
12.2407	2.58352e-09	12.2409	-6.88629e-08	12.2407	2.92713e-10		12.2407	-7.12978e-08		12.2406	-1.74847e-08		12.2703	1.59561e-08		12.2607	1.75425e-07		0.70466	1.708e-07	1.22506	2.552e-07
12.2807	1.58536e-09	12.2806	-6.59273e-08	12.2809	-5.85731e-09		12.2806	-7.64731e-08		12.2807	-1.73597e-08		12.3104	1.70465e-08		12.302	1.75078e-07		0.70692	1.721e-07	1.22867	2.553e-07
12.3216	1.21826e-09	12.3221	-6.96885e-08	12.3207	-6.03313e-09		12.3206	-6.95195e-08		12.3207	-1.85586e-08		12.3506	1.72899e-08		12.3407	1.72357e-07		0.71069	1.725e-07	1.23264	2.556e-07
12.3607	1.47503e-09	12.3607	-7.16304e-08	12.3606	-5.96195e-09		12.362	-6.90491e-08		12.3607	-1.78006e-08		12.3903	1.79883e-08		12.3809	1.96321e-07		0.71267	1.727e-07	1.23666	2.558e-07
12.4012	2.79791e-09	12.4008	-6.6431e-08	12.4006	-5.73127e-09		12.4006	-6.9238e-08		12.4021	-1.70886e-08		12.4303	1.84537e-08		12.4206	2.05037e-07		0.71466	1.741e-07	1.24068	2.562e-07
12.4407	2.89871e-09	12.4407	-6.80495e-08	12.4406	-5.88389e-09		12.4409	-6.805e-08		12.4406	-1.66025e-08		12.4703	1.83471e-08		12.4606	2.0742e-07		0.71662	1.727e-07	1.24469	2.559e-07
12.4807	2.79155e-09	12.4807	-6.8409e-08	12.4808	-5.95681e-09		12.4806	-6.40652e-08		12.4809	-1.68195e-08		12.5103	1.90725e-08		12.5007	2.05217e-07		0.71862	1.746e-07	1.24867	2.552e-07
12.5207	2.96138e-09	12.5207	-6.46665e-08	12.5206	-5.82103e-09		12.5207	-6.93733e-08		12.5207	-1.69004e-08		12.5503	1.92969e-08		12.5407	2.05525e-07		0.72067	1.72e-07	1.25286	2.565e-07
12.5607	3.16222e-09	12.5606	-6.48071e-08	12.5613	-5.82956e-09		12.5606	-7.12941e-08		12.5607	-1.73404e-08		12.5903	1.75823e-08		12.5809	2.11433e-07		0.72276	1.735e-07	1.25724	2.55e-07
12.6008	2.74307e-09	12.6008	-6.58277e-08	12.6006	-5.67388e-09		12.6006	-7.23877e-08		12.6006	-1.75854e-08		12.6304	1.87157e-08		12.6207	2.12171e-07		0.72669	1.706e-07	1.26066	2.553e-07
12.6407	2.1759e-09	12.6406	-6.54421e-08	12.6406	-5.7896e-09		12.6409	-7.20093e-08		12.6407	-1.73293e-08		12.671	2.01522e-08		12.6619	2.10655e-07		0.72867	1.702e-07	1.26464	2.563e-07
12.682	1.84883e-09	12.6813	-6.37509e-08	12.6807	-5.92012e-09		12.6807	-7.15518e-08		12.6809	-1.65603e-08		12.7103	2.05625e-08		12.7007	2.23384e-07		0.73066	1.683e-07	1.26897	2.575e-07
12.7206	1.32757e-09	12.7206	-6.22612e-08	12.7207	-5.92144e-09		12.7219	-7.20982e-08		12.7206	-1.57522e-08		12.7503	2.03539e-08		12.7409	2.25863e-07		0.73267	1.696e-07	1.27272	2.568e-07
12.7609	1.93543e-09	12.7607	-6.38117e-08	12.7606	-6.19086e-09		12.7607	-7.09462e-08		12.7617	-1.71492e-08		12.7903	1.85753e-08		12.7806	2.26682e-07		0.73467	1.716e-07	1.27668	2.565e-07
12.8006	1.47124e-09	12.8007	-6.45932e-08	12.8006	-5.85718e-09		12.8007	-6.99919e-08		12.8006	-1.55412e-08		12.8303	1.83587e-08		12.8207	2.28401e-07		0.73662	1.727e-07	1.28062	2.567e-07
12.8406	7.68083e-10	12.8407	-6.22298e-08	12.8421	-6.07521e-09		12.8407	-7.34959e-08		12.8407	-1.58531e-08		12.8703	1.74491e-08		12.8607	2.26969e-07		0.73878	1.703e-07	1.28477	2.566e-07
12.8807	9.32924e-10	12.8807	-6.58443e-08	12.8806	-5.85312e-09		12.8806	-7.15727e-08		12.8807	-1.65361e-08		12.9103	1.77975e-08		12.9007	2.27262e-07		0.7427	1.726e-07	1.28868	2.561e-07
12.9207	7.69761e-10	12.9206	-6.34048e-08	12.921	-5.90545e-09		12.9207	-7.01903e-08		12.9206	-1.6428e-08		12.9503	1.89729e-08		12.9408	2.27482e-07		0.74467	1.712e-07	1.29262	2.56e-07
12.9608	1.06361e-09	12.9621	-6.5785e-08	12.9606	-6.21266e-09		12.9607	-6.96432e-08		12.9606	-1.506e-08		12.991	1.88584e-08		12.9807	2.28281e-07		0.74667	1.7e-07	1.29662	2.556e-07
13.0007	1.52344e-09	13.0007	-6.52729e-08	13.0007	-5.85329e-09		13.0008	-7.1604e-08		13.0006	-1.603e-08		13.0304	1.85677e-08		13.0214	2.29355e-07		0.74862	1.725e-07	1.30158	2.553e-07
13.0415	1.35033e-09	13.041	-6.52065e-08	13.0407	-5.94041e-09		13.0407	-7.0964e-08		13.0408	-1.50939e-08		13.0703	1.87651e-08		13.0606	2.30225e-07		0.75062	1.733e-07	1.30472	2.556e-07
13.0807	1.15111e-10	13.0807	-6.2901e-08	13.0807	-5.66373e-09		13.0814	-7.1788e-08		13.0806	-1.66689e-08		13.1103	2.05425e-08		13.1007	2.41395e-07		0.75267	1.739e-07	1.30868	2.565e-07
13.1207	1.76949e-10	13.1206	-6.43635e-08	13.1209	-5.77085e-09		13.1207	-7.06785e-08		13.1214	-1.32779e-08		13.1503	2.06389e-08		13.1406	2.48951e-07		0.7561	1.737e-07	1.31263	2.564e-07
13.1606	-4.06216e-10	13.1606	-6.5293e-08	13.1606	-6.03757e-09		13.1611	-7.11793e-08		13.1607	-1.34068e-08		13.1903	2.02793e-08		13.1806	2.52846e-07		0.75864	1.731e-07	1.31805	2.563e-07
13.2007	-6.33614e-10	13.2006	-6.76625e-08	13.2021	-5.9298e-09		13.2007	-7.16521e-08		13.2007	-1.40858e-08		13.2303	1.77907e-08		13.2207	2.55995e-07		0.76066	1.761e-07	1.32068	2.564e-07
13.2407	-6.05326e-10	13.2409	-6.71642e-08	13.2407	-5.86341e-09		13.2406	-6.64642e-08		13.2406	-1.36077e-08		13.2703	1.82971e-08		13.2606	2.60442e-07		0.76268	1.756e-07	1.32468	2.556e-07
13.2806	6.29964e-10	13.2806	-6.91946e-08	13.2807	-5.68123e-09		13.2806	-6.99834e-08		13.2806	-1.50427e-08		13.3104	1.94805e-08		13.302	2.61094e-07		0.76466	1.745e-07	1.32862	2.554e-07
13.3216	7.58235e-10	13.3221	-6.87507e-08	13.3206	-5.56595e-09		13.3206	-7.31922e-08		13.3207	-1.50716e-08		13.3506	1.87329e-08		13.3407	2.62117e-07		0.76667	1.741e-07	1.33398	2.562e-07
13.3606	-1.9746e-10	13.3607	-6.83547e-08	13.3606	-5.62577e-09		13.3621	-7.21082e-08		13.3607	-1.39076e-08		13.3903	2.01053e-08		13.3809	2.63542e-07		0.76883	1.72e-07	1.33668	2.563e-07
13.4012	-3.53181e-10	13.4007	-6.55172e-08	13.4006	-5.5888e-09		13.4007	-7.50307e-08		13.402	-1.37706e-08		13.4303	2.01467e-08		13.4207	2.62916e-07		0.77233	1.725e-07	1.34067	2.565e-07
13.4407	6.30116e-10	13.4406	-6.72157e-08	13.4406	-5.63912e-09		13.4409	-7.09203e-08		13.4407	-1.30345e-08		13.4703	2.00401e-08		13.4607	2.5956e-07		0.77468	1.719e-07	1.34463	2.568e-07
13.4814	1.69839e-09	13.4806	-6.64592e-08	13.4809	-5.72414e-09		13.4806	-7.04804e-08		13.4809	-1.36735e-08		13.5103	2.10975e-08		13.5007	2.56494e-07		0.77662	1.761e-07	1.3496	2.564e-07
13.5207	1.79369e-09	13.5207	-6.26648e-08	13.5207	-5.68456e-09		13.5207	-7.35476e-08		13.5207	-1.31364e-08		13.5503	2.08399e-08		13.5407	2.56953e-07		0.77866	1.745e-07	1.35268	2.556e-07
13.5607	1.37598e-09	13.5606	-6.67633e-08	13.5616	-5.59259e-09		13.5606	-7.2558e-08		13.5607	-1.37774e-08		13.5903	2.14683e-08		13.5809	2.5655e-07		0.78066	1.738e-07	1.35667	2.558e-07
13.6008	1.37127e-09	13.6008	-7.16079e-08	13.6007	-5.6133e-09		13.6006	-7.37692e-08		13.6007	-1.26384e-08		13.6305	2.07467e-08		13.6207	2.55546e-07		0.78267	1.711e-07	1.36066	2.554e-07
13.6407	1.37956e-09	13.6407	-6.55214e-08	13.6407	-5.50992e-09		13.6409	-7.63853e-08		13.6407	-1.33233e-08		13.671	1.97412e-08		13.6619	2.56214e-07		0.78488	1.732e-07	1.36532	2.557e-07
13.6822	1.26782e-09	13.6813	-7.04542e-08	13.6807	-5.48734e-09		13.6807	-7.07013e-08		13.6809	-1.27503e-08		13.7103	1.91345e-08		13.7007	2.55808e-07		0.78869	1.736e-07	1.36864	2.554e-07
13.7207	2.71613e-09	13.7206	-6.77044e-08	13.7207	-5.48226e-09		13.7217	-6.96573e-08		13.7207	-1.40892e-08		13.7503	1.88449e-08		13.7407	2.55534e-07		0.79062	1.728e-07	1.37267	2.548e-07
13.7608	3.09642e-09	13.7607	-6.9708e-08	13.7607	-5.49419e-09		13.7606	-7.2255e-08		13.762	-1.40342e-08		13.7903	2.10363e-08		13.7806	2.58562e-07		0.79267	1.732e-07	1.37666	2.554e-07
13.8007	2.57171e-09	13.8007	-6.75655e-08	13.8006	-5.21221e-09		13.8007	-7.2043e-08		13.8006	-1.34362e-08		13.8303	2.10977e-08		13.8207	2.62278e-07		0.79462	1.726e-07	1.38126	2.561e-07
13.8407	2.132e-09	13.8407	-6.7397e-08	13.8421	-5.36874e-09		13.8407	-7.23878e-08		13.8407	-1.33981e-08		13.8703	2.02351e-08		13.8606	2.63953e-07		0.79662	1.721e-07	1.38469	2.545e-07
13.8807	2.03129e-09	13.8807	-7.01656e-08	13.8806	-5.27465e-09		13.8807	-6.90182e-08		13.8806	-1.31191e-08		13.9103	1.97615e-08		13.9006	2.6501e-07		0.79866	1.711e-07	1.38867	2.587e-07
13.9207	2.65858e-09	13.9207	-7.15981e-08	13.9207	-5.30737e-09		13.9207	-6.67359e-08		13.9206	-1.3544e-08		13.9503	1.81349e-08		13.9408	2.66083e-07		0.80077	1.72e-07	1.39262	2.608e-07
13.9608	2.45886e-09	13.9621	-7.04702e-08	13.9607	-5.45259e-09		13.9606	-7.43887e-08		13.9607	-1.3244e-08		13.991	1.80994e-08		13.9807	2.67881e-07		0.80465	1.725e-07	1.39693	2.619e-07
14.0007	2.55615e-09	14.0007	-6.82831e-08	14.0006	-5.74611e-09		14.0008	-7.00327e-08		14.0007	-1.4171e-08		14.0304	1.74827e-08		14.0214	2.67835e-07		0.80663	1.738e-07	1.40067	2.645e-07
14.0418	1.15942e-09	14.041	-6.78398e-08	14.0407	-5.80033e-09		14.0406	-7.17144e-08		14.0408	-1.46209e-08		14.0703	1.72151e-08		14.0607	2.68112e-07		0.80862	1.717e-07	1.40469	2.645e-07
14.0806	1.65973e-09	14.0806	-6.87352e-08	14.0807	-5.73045e-09		14.0814	-7.17792e-08		14.0807	-1.49229e-08		14.1103	1.72145e-08		14.1006	2.69999e-07		0.81067	1.731e-07	1.40862	2.651e-07
14.1207	1.83202e-09	14.1207	-6.95837e-08	14.1209	-5.51488e-09		14.1207	-7.23688e-08		14.1214	-1.36219e-08		14.1503	1.80579e-08		14.1407	2.66685e-07		0.81263	1.728e-07	1.41286	2.67e-07
14.1607	1.27231e-09	14.1607	-6.67143e-08	14.1606	-5.5989e-09		14.1606	-6.91976e-08		14.1607	-1.47848e-08		14.1903	1.69953e-08		14.1806	2.63471e-07		0.81462	1.729e-07	1.41664	2.671e-07
14.2006	8.47597e-10	14.2006	-6.38968e-08	14.202	-5.77313e-09		14.2007	-6.98961e-08		14.2006	-1.36548e-08		14.2303	1.87417e-08		14.2207	2.62056e-07		0.81679	1.726e-07	1.42067	2.664e-07
14.2406	2.13989e-09	14.2409	-6.77474e-08	14.2407	-5.42264e-09		14.2406	-7.03185e-08		14.2407	-1.31717e-08		14.2703	1.79251e-08		14.2607	2.62096e-07		0.82069	1.727e-07	1.42489	2.665e-07
14.2807	8.07173e-10	14.2807	-6.87189e-08	14.2808	-5.63786e-09		14.2806	-7.33137e-08		14.2807	-1.49267e-08		14.3104	1.83495e-08		14.302	2.62062e-07		0.82263	1.744e-07	1.42919	2.674e-07
14.3215	7.57446e-10	14.3221	-6.4593e-08	14.3206	-5.43388e-09		14.3207	-7.12338e-08		14.3207	-1.46766e-08		14.3507	1.74799e-08		14.3406	2.60664e-07		0.82462	1.741e-07	1.43262	2.67e-07
14.3607	-1.8325e-10	14.3606	-6.70219e-08	14.3607	-5.5548e-09		14.3621	-7.03241e-08		14.3606	-1.53346e-08		14.3903	1.75393e-08		14.3809	2.61885e-07		0.82666	1.701e-07	1.43662	2.674e-07
14.4012	5.90295e-11	14.4007	-6.84514e-08	14.4006	-5.60562e-09		14.4007	-6.6409e-08		14.402	-1.35496e-08		14.4303	1.74897e-08		14.4206	2.60563e-07		0.82862	1.696e-07	1.44088	2.703e-07
14.4406	7.33327e-10	14.4407	-6.2284e-08	14.4406	-5.68034e-09		14.4409	-7.0709e-08		14.4406	-1.38965e-08		14.4703	1.85321e-08		14.4607	2.60522e-07		0.83066	1.72e-07	1.44464	2.697e-07
14.4806	1.30262e-09	14.4806	-6.17665e-08	14.4808	-5.37336e-09		14.4807	-7.39203e-08		14.4808	-1.45655e-08		14.5103	1.94595e-08		14.5007	2.6541e-07		0.83414	1.715e-07	1.44864	2.695e-07
14.5207	2.1549e-09	14.5207	-6.0978e-08	14.5207	-5.69628e-09		14.5207	-7.07019e-08		14.5206	-1.39704e-08		14.5503	2.04599e-08		14.5407	2.67858e-07		0.83669	1.703e-07	1.45267	2.7e-07
14.5607	9.38192e-10	14.5607	-6.18556e-08	14.5616	-5.56171e-09		14.5607	-6.74211e-08		14.5607	-1.22224e-08		14.5903	2.08033e-08		14.5809	2.69952e-07		0.83867	1.729e-07	1.45677	2.71e-07
14.6008	2.01548e-09	14.6008	-6.05212e-08	14.6007	-5.51873e-09		14.6007	-7.19876e-08		14.6007	-1.24864e-08		14.6305	1.96377e-08		14.6206	2.68372e-07		0.84062	1.717e-07	1.46075	2.708e-07
14.6407	1.52677e-09	14.6406	-6.44446e-08	14.6407	-5.42315e-09		14.6409	-6.711e-08		14.6406	-1.26793e-08		14.6709	1.96432e-08		14.6619	2.68139e-07		0.84267	1.713e-07	1.46469	2.709e-07
14.6823	8.12028e-10	14.6815	-6.68925e-08	14.6807	-5.36197e-09		14.6807	-7.42252e-08		14.6809	-1.06483e-08		14.7103	1.76375e-08		14.7006	2.70468e-07		0.84462	1.703e-07	1.46862	2.718e-07
14.7207	2.76135e-09	14.7206	-6.59747e-08	14.7206	-5.26459e-09		14.7217	-6.91628e-08		14.7206	-1.15302e-08		14.7503	1.68419e-08		14.7407	2.72335e-07		0.84662	1.683e-07	1.47349	2.724e-07
14.7609	1.25363e-09	14.7607	-6.41812e-08	14.7607	-5.42441e-09		14.7607	-7.00277e-08		14.762	-1.12862e-08		14.7903	1.60773e-08		14.7807	2.70136e-07		0.85003	1.699e-07	1.47668	2.718e-07
14.8007	-8.20078e-10	14.8006	-6.43577e-08	14.8007	-5.54453e-09		14.8006	-6.74149e-08		14.8006	-1.20802e-08		14.8303	1.64017e-08		14.8207	2.68917e-07		0.85268	1.719e-07	1.48067	2.725e-07
14.8407	1.12105e-11	14.8407	-6.59263e-08	14.8421	-5.48726e-09		14.8407	-7.03429e-08		14.8407	-1.13811e-08		14.8703	1.84771e-08		14.8607	2.68184e-07		0.85462	1.686e-07	1.48468	2.729e-07
14.8807	8.36499e-10	14.8806	-6.36488e-08	14.8807	-5.34817e-09		14.8807	-7.53246e-08		14.8806	-1.10931e-08		14.9103	1.95075e-08		14.9006	2.67239e-07		0.85666	1.696e-07	1.48995	2.733e-07
14.9207	9.95787e-10	14.9206	-6.25483e-08	14.9209	-5.3757e-09		14.9206	-7.4227e-08		14.9206	-1.0042e-08		14.9503	1.78169e-08		14.9408	2.66507e-07		0.85862	1.707e-07	1.49268	2.736e-07
14.9608	4.91074e-10	14.9621	-6.46634e-08	14.9607	-5.34212e-09		14.9606	-7.13942e-08		14.9606	-1.1657e-08		14.991	1.71594e-08		14.9807	2.65491e-07		0.86067	1.697e-07	1.49662	2.731e-07
15.0007	2.26136e-09	15.0007	-6.34364e-08	15.0007	-5.51844e-09		15.0008	-6.64854e-08		15.0007	-1.1776e-08		15.0305	1.76457e-08		15.0214	2.64549e-07		0.86285	1.66e-07	1.50062	2.732e-07
15.0417	2.09363e-09	15.0409	-6.168e-08	15.0406	-5.43596e-09		15.0407	-6.62823e-08		15.0409	-1.20559e-08		15.0703	1.81751e-08		15.0607	2.64532e-07		0.86693	1.643e-07	1.50589	2.744e-07
15.0807	2.07094e-09	15.0807	-6.71454e-08	15.0807	-5.44678e-09		15.0811	-6.53455e-08		15.0807	-1.19649e-08		15.1103	1.76875e-08		15.1011	2.63868e-07		0.86868	1.669e-07	1.50863	2.737e-07
15.1207	2.89323e-09	15.1207	-6.4986e-08	15.1209	-5.16e-09		15.1207	-6.25399e-08		15.1214	-1.21909e-08		15.1503	1.84759e-08		15.1407	2.6538e-07		0.87066	1.668e-07	1.51267	2.736e-07
15.1607	2.59752e-09	15.1606	-6.59295e-08	15.1607	-5.22442e-09		15.1607	-6.83656e-08		15.1607	-1.29508e-08		15.1903	1.90153e-08		15.1807	2.67663e-07		0.87263	1.671e-07	1.51667	2.737e-07
15.2006	3.03281e-09	15.2007	-6.4675e-08	15.2018	-5.27025e-09		15.2006	-6.53984e-08		15.2011	-1.23408e-08		15.2303	1.85587e-08		15.2207	2.70214e-07		0.87462	1.672e-07	1.52179	2.728e-07
15.2407	2.69409e-09	15.2408	-6.37936e-08	15.2407	-5.02016e-09		15.2406	-6.90544e-08		15.2407	-1.14287e-08		15.2703	1.81281e-08		15.2607	2.72738e-07		0.87667	1.653e-07	1.52464	2.738e-07
15.2806	2.20438e-09	15.2806	-6.38701e-08	15.2809	-5.24169e-09		15.2806	-6.71201e-08		15.2807	-1.15017e-08		15.3104	1.83095e-08		15.302	2.73002e-07		0.87887	1.679e-07	1.52867	2.734e-07
15.3215	2.73066e-09	15.3221	-6.42412e-08	15.3207	-5.2966e-09		15.3207	-7.48953e-08		15.3207	-1.11926e-08		15.3505	1.84519e-08		15.3406	2.75709e-07		0.88264	1.657e-07	1.53266	2.741e-07
15.3606	6.65596e-09	15.3606	-6.14391e-08	15.3607	-5.08183e-09		15.3621	-7.08473e-08		15.3607	-1.11436e-08		15.3906	1.85793e-08		15.3809	2.74394e-07		0.88463	1.68e-07	1.53742	2.746e-07
15.4012	6.77124e-09	15.4006	-6.64937e-08	15.4006	-5.42085e-09		15.4007	-7.19657e-08		15.402	-1.17436e-08		15.4303	1.94067e-08		15.4206	2.7602e-07		0.88664	1.658e-07	1.54063	2.752e-07
15.4406	6.49754e-09	15.4406	-7.01122e-08	15.4406	-5.34877e-09		15.4408	-7.09114e-08		15.4406	-1.06725e-08		15.4703	1.99291e-08		15.4607	2.7453e-07		0.88867	1.667e-07	1.54464	2.75e-07
15.4807	6.10983e-09	15.4807	-6.59477e-08	15.4808	-5.29309e-09		15.4806	-7.38802e-08		15.4809	-1.09615e-08		15.5103	1.91995e-08		15.5007	2.73391e-07		0.89066	1.665e-07	1.54867	2.759e-07
15.5206	6.16111e-09	15.5206	-6.45523e-08	15.5206	-5.43801e-09		15.5207	-7.22866e-08		15.5207	-1.03194e-08		15.5503	1.83019e-08		15.5406	2.70604e-07		0.89267	1.683e-07	1.55312	2.756e-07
15.5607	6.1804e-09	15.5607	-6.30468e-08	15.5615	-5.43574e-09		15.5607	-7.41115e-08		15.5606	-1.00224e-08		15.5903	1.85763e-08		15.5809	2.71054e-07		0.89478	1.665e-07	1.55663	2.752e-07
15.6008	6.03969e-09	15.6008	-6.22064e-08	15.6006	-5.28195e-09		15.6007	-7.40891e-08		15.6007	-9.74237e-09		15.6305	1.96597e-08		15.6207	2.69068e-07		0.89867	1.665e-07	1.56067	2.759e-07
15.6406	4.84298e-09	15.6406	-6.49758e-08	15.6407	-5.49017e-09		15.6409	-7.09619e-08		15.6406	-9.50433e-09		15.6708	2.00042e-08		15.6619	2.67846e-07		0.90064	1.687e-07	1.56468	2.757e-07
15.6823	5.18824e-09	15.6813	-6.11427e-08	15.6806	-5.60739e-09		15.6807	-7.09651e-08		15.6809	-8.9573e-09		15.7104	1.95045e-08		15.7007	2.68151e-07		0.90267	1.678e-07	1.56893	2.754e-07
15.7207	5.64656e-09	15.7207	-6.02229e-08	15.7207	-5.52351e-09		15.7218	-6.93795e-08		15.7207	-8.44525e-09		15.7503	1.91479e-08		15.7407	2.68987e-07		0.90462	1.667e-07	1.57268	2.76e-07
15.7609	5.62884e-09	15.7607	-6.67055e-08	15.7607	-5.23894e-09		15.7607	-6.72948e-08		15.7619	-8.43124e-09		15.7903	1.94273e-08		15.7806	2.66669e-07		0.90666	1.676e-07	1.57663	2.764e-07
15.8007	5.38913e-09	15.8007	-6.5525e-08	15.8006	-5.27256e-09		15.8009	-7.14108e-08		15.8007	-9.50217e-09		15.8303	1.98927e-08		15.8207	2.67849e-07		0.90866	1.663e-07	1.58079	2.759e-07
15.8406	4.82442e-09	15.8407	-6.45615e-08	15.8422	-5.34779e-09		15.8406	-7.11813e-08		15.8407	-9.42013e-09		15.8703	1.84501e-08		15.8607	2.66279e-07		0.9115	1.675e-07	1.58483	2.754e-07
15.8807	4.54671e-09	15.8807	-6.4312e-08	15.8807	-5.3149e-09		15.8807	-6.61933e-08		15.8806	-8.53509e-09		15.9103	1.76115e-08		15.9007	2.73606e-07		0.91469	1.693e-07	1.58863	2.756e-07
15.9207	4.648e-09	15.9207	-6.13266e-08	15.9207	-5.13082e-09		15.9207	-6.71621e-08		15.9207	-9.09705e-09		15.9504	1.87249e-08		15.9408	2.73264e-07		0.91667	1.692e-07	1.59262	2.76e-07
15.9608	4.47328e-09	15.9621	-6.31987e-08	15.9607	-5.06274e-09		15.9606	-6.91214e-08		15.9607	-1.0302e-08		15.991	1.75034e-08		15.9807	2.7518e-07		0.91867	1.692e-07	1.59681	2.749e-07
16.0007	4.39857e-09	16.0006	-6.42426e-08	16.0006	-5.01496e-09		16.0008	-7.02086e-08		16.0006	-1.0338e-08		16.0304	1.84887e-08		16.0214	2.74934e-07		0.92066	1.69e-07	1.60118	2.749e-07
16.0417	3.74584e-09	16.0409	-6.82233e-08	16.0407	-5.04868e-09		16.0407	-6.56142e-08		16.0408	-1.07589e-08		16.0703	2.02751e-08		16.0607	2.75069e-07		0.92263	1.71e-07	1.60469	2.772e-07
16.0807	4.13015e-09	16.0807	-6.47817e-08	16.0806	-5.1635e-09		16.0813	-6.96918e-08		16.0807	-1.10089e-08		16.1103	1.92685e-08		16.1012	2.77307e-07		0.92462	1.698e-07	1.60867	2.773e-07
16.1207	4.24744e-09	16.1207	-6.23942e-08	16.1209	-5.21333e-09		16.1207	-6.73743e-08		16.1214	-1.14719e-08		16.1503	1.81669e-08		16.1407	2.78919e-07		0.92809	1.735e-07	1.61277	2.775e-07
16.1606	5.17173e-09	16.1606	-6.89997e-08	16.1607	-5.24735e-09		16.1606	-6.90767e-08		16.1606	-1.14208e-08		16.1903	1.64873e-08		16.1807	2.79311e-07		0.93063	1.751e-07	1.61668	2.77e-07
16.2006	4.43602e-09	16.2006	-6.62873e-08	16.2021	-5.18908e-09		16.2007	-6.86999e-08		16.2006	-1.06268e-08		16.2303	1.47327e-08		16.2208	2.78304e-07		0.93264	1.761e-07	1.62067	2.774e-07
16.2406	4.03831e-09	16.2408	-6.51499e-08	16.2407	-5.10829e-09		16.2407	-6.52456e-08		16.2407	-3.04373e-09		16.2703	1.17511e-08		16.2606	2.74917e-07		0.93466	1.733e-07	1.62464	2.77e-07
16.2806	2.68759e-09	16.2806	-6.46593e-08	16.2808	-5.26131e-09		16.2808	-6.80296e-08		16.2807	4.56231e-09		16.3104	1.04245e-08		16.302	2.73862e-07		0.93667	1.733e-07	1.62879	2.777e-07
16.3215	3.31087e-09	16.3221	-7.01205e-08	16.3206	-5.07493e-09		16.3206	-6.43704e-08		16.3207	1.69135e-09		16.3507	9.51196e-09		16.3407	2.73049e-07		0.93862	1.749e-07	1.63268	2.787e-07
16.3606	2.25617e-09	16.3607	-6.42464e-08	16.3607	-5.22395e-09		16.362	-6.33888e-08		16.3606	-2.28961e-09		16.3905	9.36935e-09		16.3808	2.73288e-07		0.94087	1.765e-07	1.63667	2.778e-07
16.4011	2.33845e-09	16.4007	-6.47779e-08	16.4007	-5.28067e-09		16.4006	-6.83993e-08		16.402	-1.4226e-09		16.4303	9.37572e-09		16.4207	2.70886e-07		0.94426	1.756e-07	1.64062	2.774e-07
16.4406	2.49475e-09	16.4406	-6.57994e-08	16.4407	-5.13419e-09		16.4409	-6.57233e-08		16.4407	8.20469e-10		16.4703	7.22413e-09		16.4607	2.69569e-07		0.94667	1.764e-07	1.64616	2.783e-07
16.4807	2.32104e-09	16.4807	-6.2904e-08	16.4808	-5.20762e-09		16.4806	-6.75521e-08		16.4809	-4.21498e-10		16.5103	7.03453e-09		16.5007	2.68792e-07		0.94863	1.765e-07	1.64867	2.784e-07
16.5207	4.06232e-09	16.5207	-6.51685e-08	16.5207	-5.30514e-09		16.5207	-6.67498e-08		16.5207	2.33755e-09		16.5503	7.66192e-09		16.5407	2.69508e-07		0.95067	1.758e-07	1.65267	2.777e-07
16.5606	3.61361e-09	16.5607	-6.07701e-08	16.5615	-5.42416e-09		16.5606	-6.56698e-08		16.5607	1.04659e-09		16.5903	6.99333e-09		16.581	2.71994e-07		0.95267	1.77e-07	1.65663	2.777e-07
16.6009	3.8299e-09	16.6008	-6.37486e-08	16.6007	-5.27748e-09		16.6007	-6.67698e-08		16.6006	1.01363e-09		16.6305	7.13374e-09		16.6206	2.75823e-07		0.95467	1.754e-07	1.66195	2.792e-07
16.6406	3.52619e-09	16.6406	-6.34181e-08	16.6407	-5.2739e-09		16.641	-6.53538e-08		16.6406	4.8167e-10		16.6709	9.05619e-09		16.6618	2.76865e-07		0.95689	1.751e-07	1.66469	2.779e-07
16.6822	2.28745e-09	16.6815	-6.419e-08	16.6807	-5.33542e-09		16.6807	-6.69851e-08		16.6809	1.7917e-09		16.7105	8.04954e-09		16.7006	2.79288e-07		0.96068	1.722e-07	1.66867	2.786e-07
16.7207	3.18877e-09	16.7206	-6.27492e-08	16.7207	-5.43144e-09		16.7216	-7.02803e-08		16.7207	-1.77625e-09		16.7503	7.31293e-09		16.7407	2.80152e-07		0.96268	1.698e-07	1.67266	2.783e-07
16.7609	2.41905e-09	16.7607	-6.28607e-08	16.7606	-5.54826e-09		16.7607	-6.90251e-08		16.7619	-2.31624e-09		16.7903	7.71733e-09		16.7806	2.80466e-07		0.96467	1.723e-07	1.67777	2.778e-07
16.8006	2.78334e-09	16.8006	-6.47292e-08	16.8006	-5.34028e-09		16.8006	-7.01156e-08		16.8007	3.67828e-10		16.8303	6.66473e-09		16.8207	2.77582e-07		0.96666	1.731e-07	1.68068	2.785e-07
16.8407	3.10763e-09	16.8407	-6.88798e-08	16.8421	-5.44511e-09		16.8407	-6.41492e-08		16.8407	-2.54613e-09		16.8703	6.30713e-09		16.8607	2.78575e-07		0.96866	1.721e-07	1.68465	2.785e-07
16.8806	2.97292e-09	16.8807	-6.26763e-08	16.8806	-5.50552e-09		16.8807	-5.0634e-08		16.8806	-2.53009e-09		16.9103	5.03853e-09		16.9007	2.77051e-07		0.97066	1.704e-07	1.68866	2.779e-07
16.9207	2.77921e-09	16.9206	-6.40458e-08	16.9209	-5.39595e-09		16.9207	-4.76492e-08		16.9207	-3.04105e-09		16.9503	4.91193e-09		16.9408	2.74995e-07		0.97283	1.692e-07	1.69364	2.784e-07
16.9608	4.04649e-09	16.9621	-6.61129e-08	16.9607	-5.62237e-09		16.9606	-4.19165e-08		16.9607	-5.83301e-09		16.991	5.68641e-09		16.9807	2.73715e-07		0.97668	1.725e-07	1.69668	2.794e-07
17.0007	3.04978e-09	17.0007	-7.02709e-08	17.0007	-5.32779e-09		17.0008	-3.84157e-08		17.0006	-3.59713e-11		17.0304	4.62874e-09		17.0213	2.73186e-07		0.97867	1.727e-07	1.70062	2.794e-07
17.0417	2.96005e-09	17.0407	-6.05114e-08	17.0406	-5.40121e-09		17.0406	-3.68989e-08		17.0408	-7.44935e-10		17.0703	5.70113e-09		17.0607	2.71784e-07		0.98062	1.728e-07	1.70468	2.778e-07
17.0807	2.39636e-09	17.0807	-5.07489e-08	17.0807	-5.18653e-09		17.0813	-3.44549e-08		17.0807	-1.51689e-09		17.1103	4.92253e-09		17.1012	2.71753e-07		0.98263	1.72e-07	1.70931	2.792e-07
17.1207	2.46765e-09	17.1206	-4.36205e-08	17.1209	-5.21015e-09		17.1207	-3.0815e-08		17.1213	-4.89187e-09		17.1503	5.58793e-09		17.1407	2.71494e-07		0.98467	1.709e-07	1.71264	2.79e-07
17.1607	2.92894e-09	17.1607	-4.1862e-08	17.1607	-5.18027e-09		17.1607	-2.9815e-08		17.1607	-2.19781e-09		17.1903	4.22633e-09		17.1806	2.71411e-07		0.98662	1.687e-07	1.71663	2.798e-07
17.2007	2.88223e-09	17.2007	-3.80765e-08	17.2021	-5.3547e-09		17.2007	-2.65454e-08		17.2007	-2.27477e-09		17.2303	3.97173e-09		17.2206	2.70818e-07		0.98878	1.684e-07	1.72066	2.792e-07
17.2406	2.23352e-09	17.2408	-3.59061e-08	17.2407	-5.31071e-09		17.2406	-2.55007e-08		17.2407	-3.21773e-09		17.2703	3.02513e-09		17.2606	2.70283e-07		0.99264	1.653e-07	1.72481	2.793e-07
17.2807	2.8298e-09	17.2807	-3.46866e-08	17.2809	-2.36244e-09		17.2806	-2.36399e-08		17.2807	-3.28169e-09		17.3108	3.28858e-09		17.3023	2.73726e-07		0.99468	1.631e-07	1.72868	2.792e-07
17.3215	2.46008e-09	17.3218	-3.03596e-08	17.3207	-1.83266e-09		17.3207	-2.40903e-08		17.3208	-1.19066e-09		17.3505	3.74495e-09		17.3407	2.75743e-07		0.99667	1.616e-07	1.73262	2.79e-07
17.3607	3.83438e-09	17.3607	-3.01896e-08	17.3607	-1.44318e-09		17.362	-2.17311e-08		17.3607	6.79387e-10		17.3903	5.39733e-09		17.3808	2.76017e-07		0.99867	1.616e-07	1.73667	2.79e-07
17.4009	4.18566e-09	17.4007	-2.90212e-08	17.4007	-1.1473e-09		17.4007	-1.9796e-08		17.4021	-2.02561e-09		17.4303	4.07273e-09		17.4207	2.76894e-07		1.00062	1.651e-07	1.74089	2.787e-07
17.4407	4.41496e-09	17.4407	-2.52617e-08	17.4406	-1.06382e-09		17.4408	-2.01056e-08		17.4407	9.42467e-10		17.4703	5.36813e-09		17.4607	2.77111e-07		1.00267	1.654e-07	1.74465	2.778e-07
17.4806	3.58525e-09	17.4806	-2.26582e-08	17.4809	-1.03794e-09		17.4807	-2.00017e-08		17.4808	-3.58496e-10		17.5103	4.31853e-09		17.5007	2.80307e-07		1.00613	1.637e-07	1.74862	2.773e-07
17.5206	3.38953e-09	17.5207	-2.06438e-08	17.5207	-8.8956e-10		17.5206	-1.88617e-08		17.5207	-5.78453e-10		17.5503	3.39393e-09		17.5407	2.78655e-07		1.00867	1.629e-07	1.75285	2.774e-07
17.5606	3.57782e-09	17.5606	-1.98563e-08	17.5615	-7.22788e-10		17.5607	-1.80609e-08		17.5606	-1.83412e-10		17.5903	2.99234e-09		17.581	2.79639e-07		1.01068	1.656e-07	1.75729	2.771e-07
17.6008	3.19911e-09	17.6008	-1.87699e-08	17.6007	-8.28502e-10		17.6006	-1.86225e-08		17.6007	-1.46737e-09		17.6304	2.82375e-09		17.6206	2.77462e-07		1.01267	1.689e-07	1.76067	2.775e-07
17.6406	2.6094e-09	17.6407	-1.99474e-08	17.6407	-6.91223e-10		17.6409	-1.72834e-08		17.6407	-3.87133e-09		17.6709	3.4312e-09		17.6619	2.73051e-07		1.01462	1.658e-07	1.76464	2.788e-07
17.6823	2.12466e-09	17.6815	-1.83142e-08	17.6807	-7.77444e-10		17.6807	-1.66722e-08		17.6809	-1.63e-11		17.7103	3.94854e-09		17.7006	2.73683e-07		1.01666	1.67e-07	1.76895	2.798e-07
17.7207	2.37098e-09	17.7206	-1.68184e-08	17.7207	-5.45365e-10		17.7216	-1.65058e-08		17.7207	1.59875e-09		17.7503	4.07794e-09		17.7406	2.72289e-07		1.01878	1.678e-07	1.77268	2.792e-07
17.7608	3.36126e-09	17.7608	-1.4015e-08	17.7606	-5.55786e-10		17.7607	-1.52275e-08		17.7616	-1.89124e-09		17.7903	4.32034e-09		17.7806	2.71583e-07		1.02194	1.684e-07	1.77669	2.784e-07
17.8007	4.01655e-09	17.8007	-1.73775e-08	17.8007	-6.75507e-10		17.8007	-1.55147e-08		17.8007	-2.89917e-09		17.8303	5.17674e-09		17.8206	2.71074e-07		1.02468	1.707e-07	1.78066	2.792e-07
17.8406	3.64484e-09	17.8406	-1.6461e-08	17.8421	-5.8054e-10		17.8406	-1.56875e-08		17.8407	-9.53113e-09		17.8703	3.46314e-09		17.8607	2.71602e-07		1.02663	1.706e-07	1.78484	2.792e-07
17.8807	4.21413e-09	17.8806	-1.50295e-08	17.8807	-4.76949e-10		17.8806	-1.50635e-08		17.8807	-4.27909e-09		17.9103	2.71454e-09		17.9007	2.72056e-07		1.02867	1.674e-07	1.78873	2.795e-07
17.9207	3.83642e-09	17.9206	-1.5155e-08	17.9207	-4.7947e-10		17.9207	-1.54916e-08		17.9207	-1.86705e-09		17.9504	2.20995e-09		17.9408	2.72511e-07		1.03062	1.673e-07	1.79266	2.793e-07
17.9608	4.0247e-09	17.9621	-1.68292e-08	17.9606	-2.52891e-10		17.9607	-1.38164e-08		17.9607	-3.06601e-09		17.991	3.17241e-09		17.9807	2.75607e-07		1.03268	1.7e-07	1.79663	2.808e-07
18.0007	3.65799e-09	18.0006	-1.64931e-08	18.0007	-3.27712e-10		18.0016	-1.17524e-08		18.0007	5.51026e-10		18.0305	2.62775e-09		18.0213	2.78142e-07		1.03482	1.703e-07	1.80158	2.807e-07
18.0414	4.00027e-09	18.0409	-1.58717e-08	18.0407	-4.60233e-10		18.0407	-1.21997e-08		18.0408	-8.57937e-10		18.0703	2.66714e-09		18.0607	2.78515e-07		1.03915	1.718e-07	1.80472	2.803e-07
18.0806	3.20457e-09	18.0807	-1.58662e-08	18.0806	-6.30854e-10		18.0813	-1.25485e-08		18.0807	-2.35289e-09		18.1103	2.59054e-09		18.1007	2.79845e-07		1.04067	1.711e-07	1.80864	2.797e-07
18.1206	3.27986e-09	18.1206	-1.49857e-08	18.1209	-7.30077e-10		18.1207	-1.28245e-08		18.1213	-2.83387e-09		18.1503	2.32394e-09		18.1407	2.80361e-07		1.04267	1.709e-07	1.81267	2.784e-07
18.1607	3.42415e-09	18.1606	-1.50662e-08	18.1607	-4.39896e-10		18.1611	-1.36989e-08		18.1606	-3.62681e-09		18.1903	1.00734e-09		18.1806	2.82912e-07		1.04466	1.679e-07	1.81803	2.799e-07
18.2007	3.64344e-09	18.2007	-1.29078e-08	18.2021	-4.79229e-10		18.2007	-1.3063e-08		18.2011	-1.40379e-09		18.2303	1.81774e-09		18.2208	2.78373e-07		1.04662	1.703e-07	1.82068	2.794e-07
18.2407	4.18673e-09	18.2408	-1.07714e-08	18.2406	-5.14038e-10		18.2406	-1.38614e-08		18.2407	1.19227e-09		18.2703	2.18614e-09		18.2607	2.81227e-07		1.04866	1.717e-07	1.82464	2.794e-07
18.2806	4.15201e-09	18.2806	-1.16218e-08	18.2806	-4.03459e-10		18.2808	-1.22878e-08		18.2807	-3.72695e-10		18.3108	2.26459e-09		18.3023	2.79851e-07		1.05078	1.696e-07	1.82866	2.794e-07
18.3215	3.36029e-09	18.322	-1.27619e-08	18.3207	-3.2318e-10		18.3206	-1.20703e-08		18.3208	-2.47066e-09		18.3506	7.99973e-10		18.3407	2.78423e-07		1.05463	1.701e-07	1.83424	2.788e-07
18.3607	2.59759e-09	18.3606	-1.05819e-08	18.3607	-1.90101e-10		18.3623	-1.25366e-08		18.3607	-3.53615e-10		18.3903	8.18342e-10		18.3808	2.76743e-07		1.05668	1.693e-07	1.83668	2.798e-07
18.4011	2.31387e-09	18.4007	-1.01664e-08	18.4007	-2.85226e-11		18.4006	-1.27255e-08		18.4023	-1.30761e-09		18.4303	4.22739e-10		18.4207	2.77327e-07		1.05863	1.698e-07	1.84067	2.789e-07
18.4407	2.35417e-09	18.4406	-1.10809e-08	18.4407	-3.50544e-10		18.4408	-1.33935e-08		18.4407	9.34465e-10		18.4703	9.66143e-10		18.4607	2.75372e-07		1.06066	1.692e-07	1.84464	2.784e-07
18.4807	3.09746e-09	18.4806	-9.38447e-09	18.4808	-1.53766e-10		18.4806	-1.28512e-08		18.4809	-1.6265e-09		18.5103	1.03454e-09		18.5007	2.76385e-07		1.06263	1.657e-07	1.84988	2.797e-07
18.5207	2.48874e-09	18.5207	-9.05401e-09	18.5206	3.82148e-11		18.5207	-1.29944e-08		18.5207	-2.33455e-10		18.5503	6.27944e-10		18.5407	2.74801e-07		1.06462	1.689e-07	1.85263	2.797e-07
18.5607	2.90003e-09	18.5607	-7.97854e-09	18.5613	-1.38012e-10		18.5606	-1.26984e-08		18.5607	2.56058e-09		18.5903	8.65344e-10		18.5809	2.73866e-07		1.06677	1.689e-07	1.85667	2.794e-07
18.6009	1.61832e-09	18.6008	-9.52212e-09	18.6007	-1.99428e-10		18.6007	-1.13001e-08		18.6007	3.00362e-09		18.6304	1.77175e-09		18.6206	2.72783e-07		1.07065	1.661e-07	1.86066	2.796e-07
18.6406	1.89561e-09	18.6407	-1.05836e-08	18.6407	-9.60486e-11		18.6408	-1.09129e-08		18.6406	1.56267e-09		18.6708	4.56199e-10		18.6618	2.7313e-07		1.07267	1.674e-07	1.86557	2.795e-07
18.6823	1.29687e-09	18.6815	-1.02095e-08	18.6807	-2.30696e-11		18.6806	-1.07241e-08		18.6809	2.52699e-10		18.7103	-2.35457e-10		18.7007	2.78432e-07		1.07467	1.644e-07	1.86863	2.807e-07
18.7207	1.93219e-09	18.7206	-1.02636e-08	18.7207	2.07094e-11		18.7218	-9.0025e-09		18.7206	-1.71255e-10		18.7503	3.82945e-10		18.7406	2.79176e-07		1.07662	1.654e-07	1.87267	2.794e-07
18.7609	2.05347e-09	18.7613	-8.95944e-09	18.7606	-8.01128e-12		18.7607	-7.82098e-09		18.7619	5.57551e-11		18.7903	9.26345e-10		18.7806	2.80026e-07		1.07862	1.688e-07	1.87667	2.794e-07
18.8007	2.34476e-09	18.8007	-7.28472e-09	18.8006	-2.42432e-10		18.8006	-8.71701e-09		18.8007	6.68243e-11		18.8303	2.07274e-09		18.8207	2.81252e-07		1.08066	1.681e-07	1.88123	2.808e-07
18.8407	2.42305e-09	18.8407	-8.76626e-09	18.8421	-1.51265e-10		18.8406	-8.54104e-09		18.8407	7.90864e-10		18.8703	2.05214e-09		18.8606	2.81391e-07		1.08414	1.696e-07	1.88469	2.812e-07
18.8806	2.41134e-09	18.8807	-8.37779e-09	18.8806	-7.95743e-11		18.8807	-7.81387e-09		18.8806	1.83391e-09		18.9103	1.72855e-09		18.9006	2.81489e-07		1.08687	1.718e-07	1.88863	2.826e-07
18.9207	1.91263e-09	18.9207	-5.16331e-09	18.9206	3.18047e-11		18.9206	-7.6899e-09		18.9206	1.06995e-09		18.9504	3.06895e-09		18.9416	2.80194e-07		1.08863	1.698e-07	1.89266	2.812e-07
18.9609	1.06691e-09	18.9621	-6.68643e-09	18.9607	2.64833e-11		18.9607	-8.49632e-09		18.9607	1.87984e-10		18.9911	2.22543e-09		18.9807	2.81027e-07		1.09067	1.692e-07	1.89692	2.811e-07
19.0007	1.5462e-09	19.0007	-5.80236e-09	19.0007	6.56623e-11		19.0016	-7.20912e-09		19.0007	-2.43598e-09		19.0304	7.73758e-10		19.0213	2.81483e-07		1.09267	1.669e-07	1.90063	2.798e-07
19.0414	1.44648e-09	19.0409	-4.62599e-09	19.0406	1.00242e-10		19.0406	-5.61478e-09		19.0416	-4.33196e-09		19.0703	4.72148e-10		19.0607	2.78851e-07		1.09462	1.707e-07	1.90464	2.805e-07
19.0807	1.07978e-09	19.0806	-5.78141e-09	19.0807	-7.36797e-11		19.0812	-6.09479e-09		19.0806	-3.6629e-09		19.1103	-7.84452e-10		19.1007	2.78017e-07		1.09666	1.692e-07	1.90866	2.814e-07
19.1207	1.23107e-09	19.1207	-6.43496e-09	19.1209	-7.52022e-11		19.1206	-6.38524e-09		19.1213	-3.18787e-09		19.1503	-4.34055e-10		19.1407	2.75254e-07		1.09996	1.71e-07	1.91292	2.81e-07
19.1607	1.98436e-09	19.1607	-6.91949e-09	19.1607	9.26783e-11		19.1607	-6.78287e-09		19.1607	-2.11482e-09		19.1903	1.39335e-09		19.1807	2.76004e-07		1.10267	1.703e-07	1.91663	2.817e-07
19.2007	1.15365e-09	19.2007	-7.23102e-09	19.2021	9.6746e-11		19.2007	-6.1581e-09		19.2006	-2.42278e-09		19.2303	1.24275e-09		19.2208	2.76052e-07		1.10468	1.71e-07	1.92067	2.813e-07
19.2407	6.56935e-10	19.2408	-6.13458e-09	19.2407	1.23736e-10		19.2407	-6.91733e-09		19.2407	-2.20274e-09		19.2703	2.08315e-09		19.2607	2.75052e-07		1.10666	1.711e-07	1.92491	2.812e-07
19.2807	1.29322e-09	19.2807	-7.60508e-09	19.2809	-1.36886e-10		19.2808	-7.82375e-09		19.2806	-3.2637e-09		19.3108	1.5056e-09		19.3021	2.74062e-07		1.10866	1.687e-07	1.92918	2.815e-07
19.3215	2.10497e-10	19.3219	-8.41212e-09	19.3207	-1.33006e-10		19.3207	-7.39338e-09		19.3208	-4.09266e-09		19.3506	2.78098e-09		19.3406	2.75281e-07		1.11062	1.685e-07	1.93263	2.817e-07
19.3607	1.2018e-09	19.3606	-8.82012e-09	19.3607	-1.80527e-10		19.362	-6.43816e-09		19.3606	-1.66662e-09		19.3903	2.51135e-09		19.3808	2.78964e-07		1.11293	1.683e-07	1.93667	2.823e-07
19.4011	1.01508e-09	19.4007	-9.13167e-09	19.4007	-2.56478e-11		19.4006	-6.80144e-09		19.4015	-8.17596e-10		19.4303	2.84475e-09		19.4206	2.80287e-07		1.11663	1.67e-07	1.94084	2.814e-07
19.4406	8.61378e-10	19.4407	-8.1492e-09	19.4406	4.91315e-11		19.4408	-7.10707e-09		19.4407	-2.55254e-09		19.4703	2.40515e-09		19.4607	2.81484e-07		1.11864	1.688e-07	1.94469	2.812e-07
19.4807	6.51666e-10	19.4807	-6.64373e-09	19.4808	5.11093e-11		19.4807	-7.4031e-09		19.4809	3.78498e-10		19.5103	2.07355e-09		19.5007	2.82326e-07		1.12063	1.689e-07	1.94867	2.814e-07
19.5207	4.86954e-10	19.5207	-7.51926e-09	19.5207	1.01089e-10		19.5207	-6.68153e-09		19.5206	8.98544e-10		19.5503	3.12895e-09		19.5406	2.83952e-07		1.12263	1.705e-07	1.95267	2.807e-07
19.5607	1.05024e-09	19.5607	-7.32079e-09	19.5615	-1.14383e-11		19.5607	-7.46556e-09		19.5607	8.11583e-10		19.5903	3.26735e-09		19.5809	2.854e-07		1.12467	1.676e-07	1.9568	2.814e-07
19.6009	1.63053e-09	19.6008	-6.73138e-09	19.6007	-1.18453e-10		19.6007	-7.77359e-09		19.6007	-3.12377e-10		19.6304	3.31276e-09		19.6207	2.85593e-07		1.12662	1.689e-07	1.96064	2.809e-07
19.6407	9.84819e-10	19.6407	-6.03285e-09	19.6406	-2.02674e-10		19.6409	-6.22561e-09		19.6407	1.29166e-09		19.6709	2.76721e-09		19.6618	2.84775e-07		1.12888	1.703e-07	1.96469	2.817e-07
19.6822	8.08081e-10	19.6814	-4.93068e-09	19.6806	-7.38945e-11		19.6807	-5.52245e-09		19.6809	-2.60303e-10		19.7103	3.38255e-09		19.7007	2.85036e-07		1.13264	1.689e-07	1.96862	2.803e-07
19.7207	2.7924e-09	19.7206	-5.87389e-09	19.7207	-6.65159e-11		19.7218	-5.58883e-09		19.7207	2.79274e-09		19.7503	4.16995e-09		19.7406	2.8192e-07		1.13467	1.683e-07	1.97414	2.81e-07
19.7609	1.30868e-09	19.7612	-4.42267e-09	19.7606	3.92635e-11		19.7606	-4.43051e-09		19.7616	1.67376e-09		19.7903	2.63535e-09		19.7806	2.81008e-07		1.13667	1.693e-07	1.97663	2.808e-07
19.8006	1.60797e-09	19.8007	-5.54197e-09	19.8007	-2.07579e-11		19.8007	-4.55453e-09		19.8007	-1.35418e-09		19.8303	2.13175e-09		19.8207	2.79773e-07		1.13862	1.665e-07	1.98068	2.791e-07
19.8406	1.75126e-09	19.8407	-5.3705e-09	19.8421	8.92096e-11		19.8407	-4.46336e-09		19.8407	8.21862e-10		19.8703	2.66415e-09		19.8607	2.80044e-07		1.14066	1.674e-07	1.98465	2.807e-07
19.8806	1.20955e-09	19.8807	-5.20303e-09	19.8807	1.608e-10		19.8806	-4.28099e-09		19.8806	-2.2791e-09		19.9103	1.20956e-09		19.9007	2.78318e-07		1.14263	1.681e-07	1.98998	2.788e-07
19.9207	1.36884e-09	19.9207	-3.95056e-09	19.9209	-7.2123e-11		19.9207	-4.25382e-09		19.9207	1.68994e-09		19.9504	1.24497e-09		19.9416	2.77377e-07		1.14484	1.665e-07	1.99267	2.797e-07
19.9609	-6.28763e-11	19.9621	-4.88165e-09	19.9607	-7.76419e-11		19.9607	-3.85225e-09		19.9607	-1.41602e-09		19.991	3.22243e-09		19.9807	2.76316e-07		1.14867	1.698e-07	1.99663	2.803e-07
20.0006	5.3416e-11	20.0007	-4.75462e-09	20.0007	2.76371e-11		20.0016	-3.48824e-09		20.0007	8.05022e-10		20.0304	2.28577e-09		20.0214	2.75569e-07		1.15068	1.691e-07	2.00062	2.801e-07
20.0417	2.23686e-10	20.0406	-3.93913e-09	20.0407	1.75416e-10		20.0407	-4.16431e-09		20.0416	-1.1996e-10		20.0703	2.99715e-09		20.0607	2.75323e-07		1.15263	1.705e-07	2.0061	2.799e-07
20.0806	-1.30071e-11	20.0806	-5.31866e-09	20.0806	1.01995e-10		20.0813	-3.89791e-09		20.0806	-3.0079e-09		20.1103	1.51656e-09		20.1006	2.79018e-07		1.15462	1.707e-07	2.00863	2.798e-07
20.1207	3.9128e-10	20.1207	-3.83521e-09	20.1209	4.95727e-11		20.1206	-4.60437e-09		20.1213	-2.64787e-09		20.1503	1.23695e-09		20.1407	2.81196e-07		1.15662	1.71e-07	2.01267	2.794e-07
20.1606	-1.3843e-10	20.1606	-3.77772e-09	20.1607	-1.09876e-10		20.1606	-4.7708e-09		20.1606	-1.01582e-09		20.1903	1.07836e-09		20.1807	2.82313e-07		1.15866	1.691e-07	2.01662	2.794e-07
20.2007	6.28857e-10	20.2006	-2.26525e-09	20.2018	-1.20178e-10		20.2007	-6.26922e-09		20.2007	-2.45778e-09		20.2303	1.13576e-09		20.2208	2.83593e-07		1.16157	1.699e-07	2.02149	2.789e-07
20.2407	1.03015e-09	20.2409	-3.7299e-09	20.2407	3.95316e-11		20.2406	-4.78045e-09		20.2407	-3.04874e-09		20.2703	9.05158e-10		20.2607	2.81984e-07		1.16468	1.725e-07	2.02487	2.791e-07
20.2807	1.15543e-09	20.2806	-3.38631e-09	20.2806	-3.61124e-11		20.2808	-4.93888e-09		20.2807	-3.98699e-10		20.3108	2.46161e-09		20.302	2.83347e-07		1.16663	1.727e-07	2.02863	2.798e-07
20.3222	2.1447e-09	20.322	-4.13342e-09	20.3206	8.47416e-11		20.3207	-3.12051e-09		20.3209	-2.38766e-09		20.3505	9.89973e-10		20.3407	2.83794e-07		1.16866	1.715e-07	2.03267	2.792e-07
20.3606	8.30117e-11	20.3607	-1.69838e-09	20.3607	6.27935e-11		20.3623	-2.92367e-09		20.3607	9.13813e-11		20.3903	2.23136e-09		20.3809	2.84197e-07		1.17062	1.721e-07	2.03748	2.788e-07
20.401	5.61308e-11	20.4007	-3.77992e-09	20.4006	4.63495e-11		20.4006	-4.47017e-09		20.402	-7.0661e-10		20.4303	3.39376e-09		20.4206	2.81571e-07		1.17268	1.747e-07	2.04068	2.787e-07
20.4407	-5.44951e-10	20.4407	-3.47245e-09	20.4407	7.47014e-11		20.4409	-2.93339e-09		20.4406	-2.07754e-09		20.4703	1.13816e-09		20.4606	2.78667e-07		1.17466	1.747e-07	2.04468	2.797e-07
20.4806	-4.30704e-11	20.4807	-2.97198e-09	20.4808	-2.0455e-10		20.4807	-1.45263e-09		20.4808	-7.35502e-10		20.5103	2.46056e-09		20.5007	2.76907e-07		1.17804	1.724e-07	2.04867	2.791e-07
20.5206	-1.0562e-09	20.5206	-3.22849e-09	20.5207	-2.77991e-10		20.5206	-2.58786e-09		20.5207	-1.27346e-09		20.5503	1.17796e-09		20.5407	2.76196e-07		1.18063	1.732e-07	2.05314	2.799e-07
20.5607	1.74671e-10	20.5607	-3.77603e-09	20.5616	-6.91828e-11		20.5607	-2.87028e-09		20.5607	7.29067e-10		20.5903	1.14236e-09		20.5809	2.76264e-07		1.18264	1.709e-07	2.05664	2.807e-07
20.6009	6.36521e-10	20.6008	-3.39162e-09	20.6006	9.01977e-12		20.6007	-2.06711e-09		20.6006	-1.74695e-09		20.6304	1.78177e-09		20.6207	2.75609e-07		1.18462	1.707e-07	2.06067	2.803e-07
20.6407	6.13419e-10	20.6407	-2.96509e-09	20.6407	-1.13429e-10		20.6408	-2.74154e-09		20.6406	-2.29497e-09		20.6708	1.46821e-09		20.6618	2.74712e-07		1.18666	1.706e-07	2.06468	2.799e-07
20.6822	2.00096e-10	20.6814	-1.12293e-09	20.6807	1.82513e-12		20.6807	-2.49197e-09		20.6809	-2.62898e-09		20.7103	6.14562e-10		20.7007	2.76297e-07		1.18867	1.723e-07	2.06889	2.798e-07
20.7207	9.14166e-10	20.7207	-3.07515e-09	20.7207	7.83791e-11		20.7218	-2.13996e-09		20.7206	8.41e-10		20.7503	9.7296e-10		20.7406	2.76393e-07		1.19086	1.748e-07	2.07267	2.8e-07
20.7607	-3.03964e-10	20.7607	-2.64268e-09	20.7606	8.41351e-11		20.7607	-2.15523e-09		20.7616	4.57007e-10		20.7903	9.1436e-10		20.7807	2.79504e-07		1.19424	1.734e-07	2.07663	2.797e-07
20.8007	5.20914e-10	20.8006	-1.4342e-09	20.8006	2.5189e-11		20.8006	-1.23526e-09		20.8007	-6.02032e-10		20.8303	4.22761e-10		20.8207	2.82084e-07		1.19663	1.752e-07	2.08079	2.797e-07
20.8406	3.63792e-10	20.8406	-3.02773e-09	20.8421	-1.08131e-10		20.8407	-6.29686e-10		20.8407	-7.4048e-11		20.8703	1.65816e-09		20.8606	2.82807e-07		1.19863	1.729e-07	2.08488	2.794e-07
20.8806	5.69667e-10	20.8807	-2.20327e-09	20.8807	-1.14405e-10		20.8807	-1.46332e-09		20.8807	-3.38406e-09		20.9103	7.72561e-10		20.9007	2.81162e-07		1.20062	1.717e-07	2.08863	2.81e-07
20.9207	5.70534e-10	20.9206	-2.53679e-09	20.9209	8.23608e-12		20.9207	-1.37614e-09		20.9207	-1.77508e-09		20.9504	1.12973e-10		20.9416	2.8411e-07		1.20267	1.713e-07	2.09266	2.806e-07
20.9609	3.38635e-12	20.9621	-1.44792e-09	20.9607	1.45203e-10		20.9606	-1.90898e-09		20.9607	-2.2981e-09		20.9911	-2.68629e-11		20.9807	2.84019e-07		1.20467	1.736e-07	2.09681	2.803e-07
21.0007	1.01228e-09	21.0006	-2.78085e-09	21.0007	1.77257e-10		21.0015	-8.08169e-10		21.0009	-1.03108e-10		21.0304	-1.84956e-10		21.0213	2.85777e-07		1.20691	1.724e-07	2.10119	2.795e-07
21.0415	2.50049e-10	21.0409	-8.515e-10	21.0407	2.23211e-10		21.0406	-1.29863e-09		21.0416	-2.69811e-09		21.0703	-1.45294e-09		21.0606	2.84095e-07		1.21063	1.694e-07	2.10469	2.798e-07
21.0806	2.02204e-09	21.0807	-1.62992e-09	21.0807	1.46647e-11		21.0813	-1.89624e-09		21.0807	-3.96715e-09		21.1103	-1.2049e-09		21.1007	2.84764e-07		1.21268	1.694e-07	2.10863	2.799e-07
21.1206	1.89191e-09	21.1207	-1.12345e-09	21.1209	-2.09209e-12		21.1207	-2.33889e-10		21.121	-4.79115e-09		21.1503	1.06913e-09		21.1407	2.82413e-07		1.21467	1.703e-07	2.11284	2.794e-07
21.1606	2.44278e-09	21.1606	-5.25966e-10	21.1606	1.77275e-10		21.1606	-4.1312e-10		21.1606	-5.71181e-10		21.1903	6.93716e-09		21.1807	2.7939e-07		1.21662	1.667e-07	2.11668	2.814e-07
21.2007	9.13652e-10	21.2007	-3.0512e-11	21.202	1.58956e-10		21.2006	-1.09795e-09		21.2006	-2.1202e-09		21.2303	8.43419e-09		21.2208	2.78403e-07		1.21862	1.652e-07	2.12067	2.81e-07
21.2406	1.17953e-09	21.2409	3.88859e-10	21.2407	1.97181e-10		21.2407	-1.32278e-09		21.2407	-5.46321e-09		21.2703	8.68922e-09		21.2606	2.7851e-07		1.22066	1.702e-07	2.12464	2.822e-07
21.2807	2.04398e-10	21.2806	-7.77555e-10	21.2808	1.90131e-10		21.2808	2.13999e-10		21.2807	-1.74242e-08		21.3111	9.75939e-09		21.302	2.76978e-07		1.22279	1.678e-07	2.12884	2.823e-07
21.3222	1.07708e-09	21.3217	-6.06531e-10	21.3207	-4.80116e-11		21.3206	-1.21964e-09		21.3208	-1.92782e-08		21.3506	1.02023e-08		21.3406	2.77219e-07		1.22672	1.68e-07	2.13268	2.806e-07
21.3607	2.04115e-09	21.3606	9.28389e-10	21.3606	5.99444e-11		21.3622	-1.39881e-09		21.3606	-2.04913e-08		21.3903	9.26933e-09		21.3809	2.77144e-07		1.22863	1.68e-07	2.13663	2.806e-07
21.401	6.80981e-10	21.4007	1.11084e-09	21.4007	2.02796e-10		21.4007	-1.69409e-09		21.402	-2.15712e-08		21.4303	8.61436e-09		21.4207	2.76755e-07		1.23067	1.698e-07	2.14067	2.814e-07
21.4406	3.51898e-10	21.4407	2.78309e-10	21.4407	2.6503e-12		21.4408	-1.15892e-09		21.4407	-2.20953e-08		21.4703	9.25339e-09		21.4606	2.7691e-07		1.23263	1.7e-07	2.14615	2.809e-07
21.4807	8.79767e-10	21.4807	-2.17221e-10	21.4808	1.06098e-10		21.4806	-9.18952e-10		21.4809	-2.50363e-08		21.5103	1.21224e-08		21.5007	2.80706e-07		1.23462	1.674e-07	2.14863	2.812e-07
21.5206	1.62165e-09	21.5207	-7.17506e-11	21.5207	7.70582e-11		21.5206	7.02619e-10		21.5206	-2.56093e-08		21.5503	1.31515e-08		21.5407	2.80951e-07		1.23666	1.695e-07	2.15263	2.81e-07
21.5607	1.76514e-10	21.5607	-2.5628e-10	21.5616	-7.97334e-11		21.5607	1.75392e-10		21.5606	-2.45003e-08		21.5903	1.15705e-08		21.5809	2.82671e-07		1.23958	1.694e-07	2.15667	2.821e-07
21.6009	8.04366e-10	21.6009	-1.09888e-09	21.6007	-2.55339e-11		21.6006	4.84961e-10		21.6007	-2.34184e-08		21.6304	1.35335e-08		21.6207	2.82816e-07		1.24277	1.669e-07	2.16191	2.817e-07
21.6406	5.01268e-10	21.6407	2.0066e-10	21.6406	-3.20779e-11		21.6409	1.56494e-09		21.6407	-2.30864e-08		21.6708	1.40536e-08		21.6618	2.85728e-07		1.24468	1.658e-07	2.16469	2.825e-07
21.6822	8.10947e-10	21.6814	1.32383e-09	21.6807	-2.22826e-10		21.6807	1.3161e-09		21.6809	-2.33134e-08		21.7103	1.34476e-08		21.7007	2.83034e-07		1.24667	1.668e-07	2.16863	2.817e-07
21.7207	1.20901e-09	21.7207	1.8326e-09	21.7207	-2.18972e-10		21.7218	9.27318e-10		21.7207	-2.31714e-08		21.7503	1.47486e-08		21.7408	2.83997e-07		1.24866	1.668e-07	2.17262	2.798e-07
21.7607	1.17388e-09	21.7607	2.98507e-09	21.7606	-1.14416e-10		21.7606	9.21645e-10		21.7615	-2.25954e-08		21.7903	1.42247e-08		21.7806	2.84928e-07		1.25062	1.682e-07	2.17799	2.819e-07
21.8007	1.74876e-09	21.8007	2.17254e-09	21.8006	-1.36562e-10		21.8006	3.3935e-10		21.8006	-2.04074e-08		21.8303	1.52497e-08		21.8207	2.86283e-07		1.25267	1.683e-07	2.18067	2.808e-07
21.8406	2.36464e-09	21.8406	2.44203e-09	21.8421	-3.37848e-11		21.8406	-6.29465e-09		21.8407	-2.00865e-08		21.8703	1.60597e-08		21.8606	2.8361e-07		1.25613	1.694e-07	2.18469	2.801e-07
21.8807	2.0525e-09	21.8807	7.26477e-10	21.8806	-1.29554e-10		21.8807	-5.39783e-08		21.8807	-2.14785e-08		21.9103	1.70397e-08		21.9007	2.82079e-07		1.25868	1.672e-07	2.18866	2.807e-07
21.9207	2.12638e-09	21.9207	1.09095e-09	21.9209	-2.05615e-10		21.9207	-6.62643e-08		21.9207	-2.15825e-08		21.9504	1.66718e-08		21.9415	2.78964e-07		1.26067	1.669e-07	2.19357	2.821e-07
21.9608	1.65124e-09	21.962	-2.73141e-10	21.9607	-1.81548e-10		21.9606	-7.02383e-08		21.9607	-2.04505e-08		21.9911	1.61349e-08		21.9807	2.79209e-07		1.26267	1.659e-07	2.19663	2.817e-07
22.0006	1.52613e-09	22.0007	1.91489e-09	22.0007	1.00006e-10		22.0015	-6.75477e-08		22.0007	-2.00525e-08		22.0304	1.76079e-08		22.0213	2.78487e-07		1.26462	1.687e-07	2.20063	2.833e-07
22.0413	1.17792e-09	22.0409	-7.51197e-08	22.0406	-4.53383e-11		22.0407	-6.72519e-08		22.0416	-2.09715e-08		22.0703	1.73509e-08		22.0607	2.78212e-07		1.26662	1.709e-07	2.20468	2.843e-07
22.0806	2.99388e-09	22.0806	-7.35662e-08	22.0806	-1.73984e-10		22.0812	-6.81965e-08		22.0806	-2.06126e-08		22.1103	1.63849e-08		22.1007	2.77951e-07		1.26879	1.723e-07	2.20935	2.827e-07
22.1207	2.82375e-09	22.1207	-7.58562e-08	22.1208	-9.27391e-11		22.1206	-6.52567e-08		22.1212	-1.93916e-08		22.1503	1.67619e-08		22.1406	2.77923e-07		1.27208	1.681e-07	2.21267	2.814e-07
22.1607	1.77662e-09	22.1606	-7.49545e-08	22.1607	-1.05878e-10		22.1607	-6.58659e-08		22.1606	-1.83636e-08		22.1903	1.5956e-08		22.1807	2.7813e-07		1.27467	1.707e-07	2.21667	2.821e-07
22.2007	7.20494e-10	22.2007	-7.49567e-08	22.202	-6.43941e-11		22.2007	-6.56359e-08		22.2006	-1.98126e-08		22.2303	1.5955e-08		22.2208	2.82194e-07		1.27664	1.697e-07	2.22067	2.825e-07
22.2407	5.07368e-10	22.2408	-7.36459e-08	22.2406	-1.18269e-10		22.2407	-6.75043e-08		22.2407	-1.94336e-08		22.2703	1.7555e-08		22.2607	2.83385e-07		1.27867	1.693e-07	2.22503	2.812e-07
22.2807	1.76724e-09	22.2807	-7.05742e-08	22.2807	-6.04002e-09		22.2808	-7.35783e-08		22.2807	-1.91766e-08		22.3111	1.57962e-08		22.302	2.84452e-07		1.28062	1.687e-07	2.22867	2.805e-07
22.3221	2.16393e-09	22.322	-7.33313e-08	22.3206	-6.01156e-09		22.3207	-7.51715e-08		22.3208	-1.94477e-08		22.3504	1.60961e-08		22.3406	2.8351e-07		1.28267	1.672e-07	2.23263	2.816e-07
22.3607	2.28499e-09	22.3607	-7.39456e-08	22.3607	-5.92411e-09		22.3623	-7.16308e-08		22.3607	-1.80617e-08		22.3903	1.66451e-08		22.3809	2.84317e-07		1.28479	1.647e-07	2.23662	2.827e-07
22.401	2.83882e-09	22.4006	-7.03779e-08	22.4006	-6.12755e-09		22.4007	-7.48187e-08		22.402	-1.75177e-08		22.4303	1.53302e-08		22.4206	2.85502e-07		1.28914	1.671e-07	2.2409	2.817e-07
22.4407	1.48274e-09	22.4407	-7.23811e-08	22.4406	-5.9815e-09		22.4409	-7.55984e-08		22.4407	-1.78887e-08		22.4703	1.76622e-08		22.4606	2.86008e-07		1.29068	1.685e-07	2.24465	2.817e-07
22.4807	1.78161e-09	22.4807	-7.04753e-08	22.4808	-5.79285e-09		22.4807	-7.10475e-08		22.4808	-1.63167e-08		22.5103	1.74442e-08		22.5007	2.85613e-07		1.29263	1.694e-07	2.24867	2.831e-07
22.5206	1.84149e-09	22.5207	-7.09446e-08	22.5207	-5.82769e-09		22.5207	-7.08991e-08		22.5207	-1.67617e-08		22.5503	1.88083e-08		22.5406	2.8351e-07		1.29467	1.707e-07	2.25284	2.818e-07
22.5607	2.24636e-09	22.5607	-6.80648e-08	22.5615	-5.81268e-09		22.5607	-7.04451e-08		22.5607	-1.75218e-08		22.5903	1.86773e-08		22.5809	2.82347e-07		1.29662	1.709e-07	2.25729	2.817e-07
22.6009	3.2122e-09	22.6008	-6.8706e-08	22.6007	-5.67858e-09		22.6006	-6.83455e-08		22.6007	-1.76598e-08		22.6304	1.75194e-08		22.6206	2.84423e-07		1.29866	1.704e-07	2.26067	2.825e-07
22.6407	3.01611e-09	22.6407	-7.29623e-08	22.6406	-5.66373e-09		22.6409	-6.74364e-08		22.6406	-1.65288e-08		22.6708	2.00844e-08		22.6617	2.81978e-07		1.30077	1.716e-07	2.26468	2.824e-07
22.6822	3.17478e-09	22.6813	-6.80285e-08	22.6807	-5.75088e-09		22.6806	-7.27231e-08		22.6808	-1.63938e-08		22.7103	2.03274e-08		22.7007	2.81542e-07		1.30468	1.729e-07	2.26893	2.817e-07
22.7207	2.61885e-09	22.7207	-7.00127e-08	22.7207	-5.61652e-09		22.7217	-6.93838e-08		22.7207	-1.69928e-08		22.7503	2.05574e-08		22.7407	2.82468e-07		1.30663	1.714e-07	2.27267	2.826e-07
22.7607	1.83772e-09	22.7607	-6.8776e-08	22.7606	-5.48937e-09		22.7607	-6.76568e-08		22.7618	-1.58068e-08		22.7903	1.97275e-08		22.7807	2.81478e-07		1.30867	1.711e-07	2.27668	2.82e-07
22.8006	2.30061e-09	22.8006	-7.13582e-08	22.8007	-5.66622e-09		22.8007	-6.62084e-08		22.8007	-1.69549e-08		22.8303	1.95885e-08		22.8207	2.7861e-07		1.31062	1.709e-07	2.28067	2.821e-07
22.8406	2.41948e-09	22.8407	-6.56444e-08	22.8421	-5.66513e-09		22.8406	-6.79432e-08		22.8407	-1.74529e-08		22.8703	1.98265e-08		22.8607	2.77031e-07		1.31267	1.703e-07	2.28477	2.841e-07
22.8807	2.51135e-09	22.8807	-6.76137e-08	22.8807	-5.58511e-09		22.8807	-6.60308e-08		22.8806	-1.73649e-08		22.9103	1.82686e-08		22.9007	2.82392e-07		1.31462	1.689e-07	2.28868	2.825e-07
22.9206	2.49123e-09	22.9207	-6.99579e-08	22.9206	-5.52695e-09		22.9207	-6.67832e-08		22.9207	-1.66429e-08		22.9504	1.88996e-08		22.9415	2.82331e-07		1.31682	1.698e-07	2.29267	2.838e-07
22.9608	1.11608e-09	22.9621	-6.85731e-08	22.9607	-5.3672e-09		22.9606	-6.45108e-08		22.9607	-1.60279e-08		22.9911	1.97378e-08		22.9807	2.83777e-07		1.32063	1.716e-07	2.29666	2.834e-07
23.0007	1.38797e-09	23.0007	-6.73234e-08	23.0006	-5.30284e-09		23.0015	-6.06634e-08		23.0007	-1.58569e-08		23.0304	1.98727e-08		23.0213	2.84796e-07		1.32264	1.703e-07	2.30157	2.823e-07
23.0415	1.79073e-09	23.0409	-7.08606e-08	23.0406	-5.60809e-09		23.0406	-6.90796e-08		23.0416	-1.63649e-08		23.0703	2.00637e-08		23.0607	2.83899e-07		1.32463	1.683e-07	2.30473	2.833e-07
23.0807	2.10972e-09	23.0807	-6.70318e-08	23.0807	-5.78334e-09		23.0812	-6.83641e-08		23.0807	-1.6299e-08		23.1103	2.07037e-08		23.1006	2.86389e-07		1.32666	1.687e-07	2.30868	2.833e-07
23.1206	2.1136e-09	23.1207	-6.93451e-08	23.1208	-5.69059e-09		23.1207	-6.34916e-08		23.1212	-1.7049e-08		23.1503	2.09308e-08		23.1407	2.84722e-07		1.32866	1.666e-07	2.31267	2.826e-07
23.1607	2.37646e-09	23.1607	-6.74663e-08	23.1607	-5.89793e-09		23.1607	-7.04928e-08		23.1607	-1.642e-08		23.1903	2.06928e-08		23.1807	2.84498e-07		1.33066	1.671e-07	2.31808	2.832e-07
23.2007	2.81434e-09	23.2007	-6.77075e-08	23.202	-5.73214e-09		23.2006	-6.70748e-08		23.2007	-1.6424e-08		23.2303	2.04728e-08		23.2208	2.87544e-07		1.33412	1.668e-07	2.32063	2.835e-07
23.2406	1.93622e-09	23.241	-7.03887e-08	23.2406	-5.76642e-09		23.2406	-6.89624e-08		23.2406	-1.7052e-08		23.2703	2.11709e-08		23.2607	2.81225e-07		1.33668	1.672e-07	2.32469	2.828e-07
23.2807	2.23309e-09	23.2806	-6.8854e-08	23.2808	-5.80917e-09		23.2809	-7.16941e-08		23.2807	-1.77151e-08		23.3111	1.9844e-08		23.3022	2.78968e-07		1.33863	1.691e-07	2.32862	2.839e-07
23.3222	2.85277e-09	23.322	-6.72882e-08	23.3207	-5.62551e-09		23.3207	-6.84808e-08		23.3209	-1.69441e-08		23.3505	2.0516e-08		23.3406	2.8125e-07		1.34066	1.696e-07	2.33399	2.837e-07
23.3606	2.41784e-09	23.3607	-6.76815e-08	23.3607	-5.45646e-09		23.3623	-6.90297e-08		23.3607	-1.62581e-08		23.3903	1.9776e-08		23.3809	2.80013e-07		1.34267	1.678e-07	2.33667	2.83e-07
23.401	3.19367e-09	23.4007	-7.02147e-08	23.4007	-5.55641e-09		23.4007	-6.97504e-08		23.4022	-1.59591e-08		23.4303	1.9072e-08		23.4206	2.77583e-07		1.34466	1.663e-07	2.34067	2.829e-07
23.4407	3.97458e-09	23.4406	-6.92799e-08	23.4407	-5.78885e-09		23.4409	-6.81221e-08		23.4407	-1.61521e-08		23.4703	1.9271e-08		23.4607	2.75107e-07		1.34682	1.667e-07	2.34468	2.837e-07
23.4807	3.75645e-09	23.4807	-6.93401e-08	23.4808	-5.4352e-09		23.4806	-6.8692e-08		23.4809	-1.64771e-08		23.5103	1.86611e-08		23.5007	2.77036e-07		1.34997	1.684e-07	2.34986	2.843e-07
23.5207	3.13733e-09	23.5207	-6.71624e-08	23.5206	-5.52694e-09		23.5207	-7.02708e-08		23.5206	-1.68282e-08		23.5503	1.90741e-08		23.5407	2.76925e-07		1.35268	1.696e-07	2.35263	2.843e-07
23.5607	2.7842e-09	23.5606	-6.73816e-08	23.5612	-5.33242e-09		23.5607	-7.01664e-08		23.5607	-1.64722e-08		23.5903	1.91421e-08		23.5808	2.78692e-07		1.35468	1.702e-07	2.35668	2.843e-07
23.6009	2.69805e-09	23.6009	-6.96298e-08	23.6007	-5.70334e-09		23.6006	-7.25588e-08		23.6006	-1.69072e-08		23.6304	1.81372e-08		23.6206	2.82466e-07		1.35666	1.743e-07	2.36062	2.832e-07
23.6407	2.43395e-09	23.6406	-7.22571e-08	23.6412	-5.74791e-09		23.6408	-6.96193e-08		23.6407	-1.52492e-08		23.6708	1.88243e-08		23.6618	2.82724e-07		1.35866	1.722e-07	2.36528	2.834e-07
23.6822	3.56463e-09	23.6814	-6.87763e-08	23.6806	-5.65213e-09		23.6807	-6.77772e-08		23.6808	-1.42672e-08		23.7103	1.81832e-08		23.7007	2.82281e-07		1.36066	1.702e-07	2.36867	2.835e-07
23.7207	3.2177e-09	23.7206	-6.85195e-08	23.7206	-5.87577e-09		23.7214	-6.64451e-08		23.7207	-1.48902e-08		23.7503	1.91373e-08		23.7407	2.81333e-07		1.36292	1.687e-07	2.37268	2.829e-07
23.7608	2.34756e-09	23.7606	-6.95738e-08	23.7607	-5.67992e-09		23.7607	-6.87077e-08		23.7617	-1.36492e-08		23.7903	1.89493e-08		23.7807	2.81991e-07		1.36717	1.697e-07	2.37666	2.825e-07
23.8006	3.08845e-09	23.8007	-6.8237e-08	23.8006	-5.41006e-09		23.8006	-6.58184e-08		23.8006	-1.37373e-08		23.8303	1.97233e-08		23.8207	2.81877e-07		1.37068	1.708e-07	2.3812	2.832e-07
23.8407	1.46332e-09	23.8407	-6.58942e-08	23.8421	-5.61838e-09		23.8407	-6.87469e-08		23.8406	-1.43263e-08		23.8703	1.90063e-08		23.8606	2.82547e-07		1.37268	1.669e-07	2.38465	2.828e-07
23.8806	2.1812e-09	23.8806	-5.97025e-08	23.8807	-5.50506e-09		23.8806	-6.88185e-08		23.8806	-1.53493e-08		23.9103	1.91914e-08		23.9007	2.79657e-07		1.37466	1.65e-07	2.38867	2.832e-07
23.9207	1.45007e-09	23.9207	-6.40667e-08	23.9209	-5.62171e-09		23.9206	-6.59117e-08		23.9207	-1.56123e-08		23.9505	2.01024e-08		23.9415	2.78687e-07		1.37662	1.689e-07	2.39266	2.826e-07
23.9608	1.96792e-09	23.962	-6.16549e-08	23.9607	-5.57645e-09		23.9607	-6.56929e-08		23.9607	-1.46143e-08		23.9911	1.98796e-08		23.9807	2.77569e-07		1.37879	1.705e-07	2.39694	2.839e-07
24.0007	1.00581e-09	24.0007	-6.36462e-08	24.0007	-5.9203e-09		24.0015	-6.47919e-08		24.0007	-1.59873e-08		24.0304	1.89085e-08		24.0212	2.76071e-07		1.38268	1.782e-07	2.40063	2.838e-07
24.0416	3.27571e-10	24.0408	-6.87034e-08	24.0407	-5.83564e-09		24.0407	-6.29273e-08		24.0415	-1.65003e-08		24.0703	2.11595e-08		24.0606	2.75236e-07		1.38468	1.825e-07	2.40469	2.848e-07
24.0806	6.49567e-10	24.0807	-6.73646e-08	24.0807	-5.69989e-09		24.0811	-6.74278e-08		24.0806	-1.59154e-08		24.1103	2.03095e-08		24.1007	2.74196e-07		1.38662	1.853e-07	2.40862	2.851e-07
24.1207	1.31743e-09	24.1206	-6.80979e-08	24.1208	-5.64414e-09		24.1207	-6.62873e-08		24.1212	-1.52194e-08		24.1503	2.14306e-08		24.1406	2.73496e-07		1.38866	1.881e-07	2.41264	2.845e-07
24.1607	1.64431e-09	24.1607	-6.90431e-08	24.1606	-5.52218e-09		24.1607	-6.62501e-08		24.1606	-1.38974e-08		24.1903	2.14496e-08		24.1806	2.7219e-07		1.39066	1.928e-07	2.41668	2.849e-07
24.2007	9.47183e-10	24.2006	-6.38343e-08	24.2021	-5.5963e-09		24.2007	-7.06233e-08		24.2007	-1.35524e-08		24.2303	2.19236e-08		24.2208	2.73873e-07		1.39267	1.927e-07	2.42067	2.845e-07
24.2406	4.4706e-10	24.241	-6.31126e-08	24.2407	-5.59267e-09		24.2406	-6.99413e-08		24.2407	-1.41424e-08		24.2703	2.10107e-08		24.2606	2.73179e-07		1.39479	1.956e-07	2.4249	2.843e-07
24.2807	1.30693e-09	24.2807	-6.50368e-08	24.2808	-5.70812e-09		24.2809	-6.89474e-08		24.2806	-1.31085e-08		24.311	2.09348e-08		24.3023	2.77669e-07		1.39864	1.95e-07	2.42919	2.853e-07
24.3221	1.96262e-09	24.3217	-6.1025e-08	24.3206	-5.46086e-09		24.3206	-7.04053e-08		24.3209	-1.27195e-08		24.3505	2.05798e-08		24.3407	2.80997e-07		1.40067	1.981e-07	2.43267	2.84e-07
24.3607	1.66568e-09	24.3607	-6.75293e-08	24.3607	-5.46851e-09		24.3622	-6.85366e-08		24.3607	-1.48695e-08		24.3903	2.02548e-08		24.3806	2.82247e-07		1.40263	1.983e-07	2.43667	2.85e-07
24.4009	2.49552e-09	24.4006	-6.57145e-08	24.4006	-5.55725e-09		24.4006	-6.60605e-08		24.4021	-1.39355e-08		24.4303	1.90028e-08		24.4206	2.83447e-07		1.40462	2e-07	2.44079	2.849e-07
24.4406	3.02543e-09	24.4407	-6.24817e-08	24.4406	-5.6163e-09		24.4409	-6.83546e-08		24.4407	-1.48565e-08		24.4703	2.04398e-08		24.4607	2.82722e-07		1.40666	2.007e-07	2.4447	2.841e-07
24.4806	2.7523e-09	24.4807	-6.3328e-08	24.4809	-5.59656e-09		24.4806	-6.95437e-08		24.4807	-1.41705e-08		24.5103	1.94169e-08		24.5006	2.83263e-07		1.40866	2.032e-07	2.44863	2.845e-07
24.5207	2.19617e-09	24.5207	-6.41752e-08	24.5207	-5.5797e-09		24.5207	-6.39481e-08		24.5207	-1.33846e-08		24.5503	1.96989e-08		24.5407	2.81301e-07		1.41149	2.012e-07	2.45266	2.858e-07
24.5607	2.57705e-09	24.5606	-6.25684e-08	24.5614	-5.39288e-09		24.5607	-6.47045e-08		24.5607	-1.40166e-08		24.5903	1.98619e-08		24.5808	2.82686e-07		1.41463	2.001e-07	2.45678	2.849e-07
24.6009	2.65889e-09	24.6008	-6.01417e-08	24.6006	-5.56289e-09		24.6007	-6.64209e-08		24.6006	-1.37336e-08		24.6304	1.952e-08		24.6207	2.81486e-07		1.41664	1.981e-07	2.46068	2.851e-07
24.6407	2.80379e-09	24.6407	-6.06099e-08	24.6412	-5.73006e-09		24.6408	-6.67358e-08		24.6407	-1.33026e-08		24.6706	1.89561e-08		24.6617	2.80591e-07		1.41862	1.974e-07	2.46468	2.848e-07
24.6822	2.16148e-09	24.6811	-5.97371e-08	24.6807	-5.75618e-09		24.6806	-6.59601e-08		24.6808	-1.32306e-08		24.7103	2.0518e-08		24.7007	2.79814e-07		1.42066	2.014e-07	2.46866	2.848e-07
24.7207	2.45254e-09	24.7207	-6.43594e-08	24.7206	-5.37582e-09		24.7215	-6.68312e-08		24.7206	-1.33776e-08		24.7503	1.82441e-08		24.7407	2.78914e-07		1.42263	2.003e-07	2.47419	2.848e-07
24.7607	2.64142e-09	24.7611	-6.43176e-08	24.7606	-5.43217e-09		24.7606	-6.81249e-08		24.7617	-1.32686e-08		24.7903	1.96781e-08		24.7807	2.78121e-07		1.42462	2e-07	2.47668	2.842e-07
24.8007	3.98429e-09	24.8007	-6.90868e-08	24.8007	-5.61812e-09		24.8006	-6.50373e-08		24.8007	-1.44727e-08		24.8303	1.84661e-08		24.8206	2.76812e-07		1.42804	2.029e-07	2.48063	2.843e-07
24.8407	3.57316e-09	24.8406	-6.57631e-08	24.8421	-5.61344e-09		24.8407	-6.39954e-08		24.8407	-1.24607e-08		24.8703	1.83092e-08		24.8607	2.76973e-07		1.43068	1.996e-07	2.48468	2.839e-07
24.8806	3.21404e-09	24.8807	-6.65233e-08	24.8806	-5.51171e-09		24.8807	-6.76662e-08		24.8807	-1.34447e-08		24.9103	1.74132e-08		24.9006	2.75834e-07		1.43264	2.001e-07	2.49005	2.84e-07
24.9206	3.05092e-09	24.9207	-6.69855e-08	24.9209	-5.38807e-09		24.9207	-6.92226e-08		24.9206	-1.33157e-08		24.9504	1.93982e-08		24.9415	2.74327e-07		1.43466	2.029e-07	2.49267	2.838e-07
24.9608	2.97477e-09	24.9623	-6.22507e-08	24.9607	-5.2397e-09		24.9606	-6.65542e-08		24.9606	-1.39247e-08		24.991	1.87224e-08		24.9807	2.76133e-07		1.43666	2.022e-07	2.49668	2.834e-07
25.0007	3.74866e-09	25.0006	-6.3384e-08	25.0006	-5.57325e-09		25.0015	-7.10164e-08		25.0006	-1.32378e-08		25.0304	1.89383e-08		25.0211	2.7959e-07		1.43862	2.021e-07	2.50066	2.835e-07
25.0415	4.50542e-09	25.0409	-6.52222e-08	25.0407	-5.76849e-09		25.0407	-7.08422e-08		25.0415	-1.33498e-08		25.0703	1.79833e-08		25.0606	2.82176e-07		1.44086	2.05e-07	2.50589	2.834e-07
25.0807	3.1564e-09	25.0806	-6.22485e-08	25.0806	-5.50824e-09		25.0811	-7.07203e-08		25.0807	-1.22928e-08		25.1103	1.91054e-08		25.1006	2.82363e-07		1.44422	2.024e-07	2.50868	2.845e-07
25.1207	2.51427e-09	25.1207	-6.26927e-08	25.1208	-5.51799e-09		25.1207	-7.3263e-08		25.1211	-1.18828e-08		25.1503	1.98854e-08		25.1407	2.85537e-07		1.44667	2.005e-07	2.51266	2.839e-07
25.1607	2.98115e-09	25.1607	-6.22559e-08	25.1606	-5.70043e-09		25.1607	-7.3905e-08		25.1607	-1.02918e-08		25.1903	2.00014e-08		25.1807	2.85899e-07		1.44864	2.004e-07	2.51662	2.843e-07
25.2007	2.97403e-09	25.2006	-6.55552e-08	25.202	-5.41035e-09		25.2007	-7.15526e-08		25.2007	-1.08428e-08		25.2303	2.00415e-08		25.2208	2.85056e-07		1.45066	2.015e-07	2.52151	2.837e-07
25.2407	2.3759e-09	25.2409	-6.35554e-08	25.2407	-5.47332e-09		25.2406	-6.96858e-08		25.2407	-1.08229e-08		25.2703	1.93445e-08		25.2606	2.82833e-07		1.45267	2.009e-07	2.5247	2.843e-07
25.2807	3.59177e-09	25.2807	-6.41936e-08	25.2807	-5.59437e-09		25.2809	-7.17615e-08		25.2807	-1.08069e-08		25.3111	1.91887e-08		25.3023	2.85438e-07		1.45466	2.005e-07	2.52863	2.857e-07
25.3221	4.27947e-09	25.3219	-6.64738e-08	25.3206	-5.31551e-09		25.3207	-7.11754e-08		25.3209	-1.08339e-08		25.3504	1.82096e-08		25.3407	2.82746e-07		1.45688	2.021e-07	2.53266	2.837e-07
25.3606	7.99653e-09	25.3607	-6.37051e-08	25.3607	-5.24156e-09		25.3622	-6.41483e-08		25.3607	-1.18549e-08		25.3903	1.95696e-08		25.3809	2.78578e-07		1.46068	2.05e-07	2.53739	2.845e-07
25.401	7.33336e-09	25.4006	-6.49863e-08	25.4006	-5.37961e-09		25.4006	-7.01866e-08		25.4023	-1.06039e-08		25.4303	1.88956e-08		25.4207	2.78439e-07		1.46268	2.041e-07	2.54064	2.838e-07
25.4407	7.65527e-09	25.4406	-6.36886e-08	25.4407	-5.39715e-09		25.4409	-6.53183e-08		25.4406	-1.15229e-08		25.4703	1.79727e-08		25.4607	2.78103e-07		1.46466	2.076e-07	2.54468	2.841e-07
25.4807	7.64814e-09	25.4807	-6.25488e-08	25.4808	-5.4859e-09		25.4807	-6.76906e-08		25.4809	-1.2307e-08		25.5103	1.87567e-08		25.5007	2.77544e-07		1.46666	2.075e-07	2.54866	2.837e-07
25.5207	8.29602e-09	25.5206	-6.5515e-08	25.5207	-5.53875e-09		25.5206	-6.65206e-08		25.5207	-1.2686e-08		25.5503	1.88047e-08		25.5406	2.77725e-07		1.46866	2.066e-07	2.55311	2.831e-07
25.5607	7.41289e-09	25.5606	-6.46883e-08	25.5615	-5.37554e-09		25.5607	-6.5745e-08		25.5606	-1.1758e-08		25.5903	1.69308e-08		25.5808	2.78132e-07		1.47066	2.09e-07	2.55668	2.837e-07
25.6009	6.86974e-09	25.6009	-6.30215e-08	25.6006	-5.37564e-09		25.6006	-6.44678e-08		25.6007	-1.2414e-08		25.6304	1.75478e-08		25.6206	2.74982e-07		1.47278	2.073e-07	2.56066	2.82e-07
25.6406	6.17564e-09	25.6407	-6.65257e-08	25.6413	-5.45631e-09		25.6408	-6.73651e-08		25.6407	-1.0687e-08		25.6708	1.74279e-08		25.6617	2.75697e-07		1.47668	2.067e-07	2.56463	2.832e-07
25.6821	6.12933e-09	25.6813	-6.52439e-08	25.6807	-5.19643e-09		25.6807	-6.65294e-08		25.6808	-1.126e-08		25.7103	1.68648e-08		25.7006	2.78837e-07		1.47867	2.064e-07	2.56865	2.821e-07
25.7206	6.09339e-09	25.7206	-6.71012e-08	25.7206	-5.25187e-09		25.7216	-6.70405e-08		25.7207	-1.14861e-08		25.7504	1.56839e-08		25.7406	2.82094e-07		1.48062	2.083e-07	2.57263	2.814e-07
25.7607	6.49126e-09	25.7611	-6.84694e-08	25.7607	-5.19852e-09		25.7607	-6.68223e-08		25.7617	-1.1643e-08		25.7903	1.84079e-08		25.7807	2.81299e-07		1.48267	2.085e-07	2.57664	2.828e-07
25.8007	5.56613e-09	25.8007	-7.06697e-08	25.8007	-5.11167e-09		25.8006	-6.95578e-08		25.8006	-1.22831e-08		25.8303	1.91709e-08		25.8207	2.81386e-07		1.48466	2.096e-07	2.58079	2.83e-07
25.8407	5.99101e-09	25.8407	-7.02599e-08	25.842	-5.05368e-09		25.8406	-7.26103e-08		25.8407	-1.21801e-08		25.8703	1.8881e-08		25.8607	2.8337e-07		1.48666	2.072e-07	2.5848	2.829e-07
25.8807	6.47388e-09	25.8806	-7.09821e-08	25.8807	-5.24766e-09		25.8806	-7.41363e-08		25.8807	-1.21361e-08		25.9103	1.8674e-08		25.9006	2.83917e-07		1.48877	2.086e-07	2.58862	2.822e-07
25.9207	6.16975e-09	25.9206	-6.77224e-08	25.9209	-5.39032e-09		25.9207	-6.75351e-08		25.9207	-1.18451e-08		25.9504	1.79941e-08		25.9415	2.8533e-07		1.49264	2.061e-07	2.59266	2.829e-07
25.9609	6.5706e-09	25.9621	-6.75765e-08	25.9607	-5.28635e-09		25.9606	-6.60563e-08		25.9607	-1.16012e-08		25.9909	1.88822e-08		25.9807	2.85929e-07		1.49468	2.081e-07	2.59691	2.834e-07
26.0006	6.48851e-09	26.0007	-6.74048e-08	26.0006	-5.0742e-09		26.0022	-6.66179e-08		26.0006	-1.27162e-08		26.0303	1.84121e-08		26.0209	2.84705e-07		1.49666	2.096e-07	2.60089	2.83e-07
26.0413	5.75529e-09	26.0409	-6.76951e-08	26.0406	-5.29854e-09		26.0407	-6.81907e-08		26.0415	-1.24042e-08		26.0703	1.92461e-08		26.0607	2.82713e-07		1.49866	2.111e-07	2.60465	2.828e-07
26.0806	6.03925e-09	26.0807	-7.08303e-08	26.0807	-5.35629e-09		26.0809	-6.64831e-08		26.0807	-1.19912e-08		26.1103	1.95352e-08		26.1007	2.8103e-07		1.50066	2.112e-07	2.60866	2.832e-07
26.1209	5.22109e-09	26.1207	-6.37925e-08	26.1208	-5.43654e-09		26.1206	-7.11947e-08		26.1212	-1.24802e-08		26.1503	2.03802e-08		26.1407	2.80088e-07		1.50267	2.087e-07	2.61284	2.823e-07
26.1607	4.974e-09	26.1606	-6.48798e-08	26.1607	-5.17938e-09		26.1606	-6.92543e-08		26.1607	-1.16852e-08		26.1903	1.79422e-08		26.1807	2.7999e-07		1.50614	2.079e-07	2.61664	2.83e-07
26.2007	4.45987e-09	26.2007	-6.5439e-08	26.2019	-5.17609e-09		26.2007	-6.69763e-08		26.2006	-1.18933e-08		26.2303	1.46063e-08		26.2209	2.77634e-07		1.50868	2.063e-07	2.62067	2.836e-07
26.2407	4.86974e-09	26.241	-6.38702e-08	26.2406	-5.18077e-09		26.2406	-6.56959e-08		26.2407	-3.91527e-09		26.2703	1.51693e-08		26.2606	2.77653e-07		1.51068	2.038e-07	2.62468	2.836e-07
26.2806	3.91762e-09	26.2807	-6.64645e-08	26.2809	-5.19863e-09		26.2809	-6.37284e-08		26.2806	3.89714e-10		26.3111	1.27335e-08		26.3023	2.76865e-07		1.51267	2.037e-07	2.62881	2.834e-07
26.3221	4.83831e-09	26.3218	-6.75746e-08	26.3206	-5.45946e-09		26.3207	-6.46407e-08		26.3207	-6.72302e-10		26.3503	1.23754e-08		26.3407	2.7629e-07		1.51466	2.045e-07	2.63263	2.834e-07
26.3606	4.31937e-09	26.3606	-6.98379e-08	26.3607	-5.33872e-09		26.3622	-6.8588e-08		26.3606	-2.67232e-09		26.3903	1.14514e-08		26.3808	2.77527e-07		1.51666	2.073e-07	2.63669	2.838e-07
26.4009	4.50121e-09	26.4007	-6.83052e-08	26.4007	-5.31896e-09		26.4006	-6.89511e-08		26.4023	1.5087e-09		26.4303	1.24044e-08		26.4207	2.80789e-07		1.51881	2.075e-07	2.64067	2.832e-07
26.4407	4.19511e-09	26.4407	-6.98784e-08	26.4407	-5.48591e-09		26.4409	-6.92084e-08		26.4407	3.04465e-09		26.4703	1.14285e-08		26.4607	2.81466e-07		1.52203	2.079e-07	2.64609	2.835e-07
26.4806	4.83499e-09	26.4807	-6.59996e-08	26.4808	-5.42586e-09		26.4806	-7.20775e-08		26.4809	-1.04361e-10		26.5103	1.10935e-08		26.5007	2.82718e-07		1.52467	2.073e-07	2.64868	2.834e-07
26.5206	4.67886e-09	26.5206	-6.67279e-08	26.5207	-5.2898e-09		26.5207	-6.64547e-08		26.5207	-6.23384e-10		26.5503	1.10435e-08		26.5407	2.83518e-07		1.52667	2.054e-07	2.65262	2.841e-07
26.5607	5.05373e-09	26.5607	-6.73231e-08	26.5612	-5.49567e-09		26.5606	-7.28319e-08		26.5607	-1.1504e-09		26.5903	1.12306e-08		26.5808	2.81923e-07		1.52863	2.045e-07	2.65666	2.826e-07
26.6009	3.68957e-09	26.6008	-6.74383e-08	26.6006	-5.14999e-09		26.6007	-7.46347e-08		26.6006	3.69658e-09		26.6304	9.59561e-09		26.6207	2.81605e-07		1.53066	2.034e-07	2.66192	2.825e-07
26.6407	4.27848e-09	26.6407	-6.29386e-08	26.6407	-5.35984e-09		26.6409	-7.07984e-08		26.6407	1.33557e-09		26.6707	8.5677e-09		26.6617	2.81956e-07		1.53263	2.055e-07	2.66469	2.832e-07
26.682	3.92118e-09	26.6813	-6.48098e-08	26.6806	-5.30058e-09		26.6807	-7.13883e-08		26.6808	-7.02447e-10		26.7106	9.84171e-09		26.7007	2.82514e-07		1.53486	2.06e-07	2.66866	2.827e-07
26.7207	3.36023e-09	26.7207	-6.3448e-08	26.7207	-5.17643e-09		26.7216	-6.70778e-08		26.7206	-1.74671e-11		26.7503	9.21269e-09		26.7407	2.80288e-07		1.53942	2.081e-07	2.67262	2.835e-07
26.7608	3.10409e-09	26.7607	-6.06713e-08	26.7607	-5.32817e-09		26.7607	-7.24356e-08		26.7617	-1.52046e-09		26.7903	9.57873e-09		26.7807	2.80335e-07		1.54264	2.088e-07	2.67777	2.816e-07
26.8006	3.63498e-09	26.8006	-6.79725e-08	26.8007	-5.30202e-09		26.8007	-6.84624e-08		26.8006	3.725e-10		26.8303	8.11076e-09		26.8207	2.80558e-07		1.54463	2.063e-07	2.68064	2.808e-07
26.8407	4.17085e-09	26.8406	-6.78927e-08	26.8421	-5.36384e-09		26.8407	-6.2678e-08		26.8407	-2.61552e-09		26.8703	8.38479e-09		26.8607	2.79751e-07		1.54666	2.096e-07	2.68468	2.807e-07
26.8807	3.08372e-09	26.8806	-6.331e-08	26.8807	-5.22121e-09		26.8807	-5.46584e-08		26.8806	-1.55753e-09		26.9103	8.17183e-09		26.9007	2.77409e-07		1.54866	2.099e-07	2.68862	2.811e-07
26.9207	3.4086e-09	26.9206	-6.93642e-08	26.9206	-5.25016e-09		26.9207	-4.89068e-08		26.9207	-1.36555e-09		26.9504	7.57487e-09		26.9416	2.7702e-07		1.55077	2.064e-07	2.69341	2.814e-07
26.9608	3.59045e-09	26.962	-6.41414e-08	26.9606	-5.3385e-09		26.9607	-4.21536e-08		26.9606	4.94434e-10		26.991	6.08201e-09		26.9806	2.78926e-07		1.55464	2.094e-07	2.69668	2.817e-07
27.0007	3.65734e-09	27.0007	-6.55887e-08	27.0007	-5.13395e-09		27.0015	-4.01174e-08		27.0007	-2.37158e-09		27.0304	7.54993e-09		27.0211	2.77182e-07		1.55663	2.094e-07	2.70066	2.822e-07
27.0415	3.41811e-09	27.0409	-5.58679e-08	27.0407	-5.2119e-09		27.0407	-3.87768e-08		27.0415	-9.79577e-10		27.0703	7.73496e-09		27.0607	2.76567e-07		1.55867	2.09e-07	2.70468	2.817e-07
27.0807	4.37709e-09	27.0807	-5.04321e-08	27.0806	-5.51474e-09		27.0811	-3.48853e-08		27.0807	-1.82861e-09		27.1103	7.57999e-09		27.1007	2.8032e-07		1.56062	2.098e-07	2.70935	2.845e-07
27.1206	4.44997e-09	27.1207	-4.45474e-08	27.1208	-5.07479e-09		27.1207	-3.30464e-08		27.1212	-4.11162e-09		27.1503	7.54102e-09		27.1407	2.85247e-07		1.56263	2.099e-07	2.71263	2.838e-07
27.1607	4.16984e-09	27.1607	-4.09706e-08	27.1607	-5.28413e-09		27.1607	-3.15876e-08		27.1606	-2.21565e-09		27.1903	7.17606e-09		27.1807	2.83478e-07		1.56466	2.077e-07	2.71666	2.825e-07
27.2007	4.55171e-09	27.2006	-3.86078e-08	27.2019	-5.06374e-09		27.2006	-3.03104e-08		27.2007	-4.83466e-09		27.2303	7.71609e-09		27.2209	2.84082e-07		1.5668	2.096e-07	2.72062	2.831e-07
27.2407	3.49259e-09	27.241	-3.5593e-08	27.2406	-5.05282e-09		27.2407	-2.84044e-08		27.2406	-2.11768e-09		27.2703	5.61312e-09		27.2606	2.85791e-07		1.57068	2.083e-07	2.72498	2.824e-07
27.2806	3.85747e-09	27.2806	-3.41843e-08	27.2807	-2.44157e-09		27.2809	-2.72097e-08		27.2807	-2.9917e-09		27.3111	5.53028e-09		27.3022	2.8566e-07		1.57264	2.093e-07	2.72867	2.819e-07
27.3221	3.19515e-09	27.3216	-3.29185e-08	27.3207	-1.63252e-09		27.3206	-2.7894e-08		27.3209	-2.08671e-09		27.3503	7.03919e-09		27.3407	2.85805e-07		1.57462	2.102e-07	2.73267	2.83e-07
27.3607	3.14221e-09	27.3606	-2.95178e-08	27.3607	-1.15937e-09		27.3622	-2.74733e-08		27.3606	-2.54973e-09		27.3903	6.74622e-09		27.3807	2.84499e-07		1.57662	2.071e-07	2.73662	2.834e-07
27.4009	2.21405e-09	27.4006	-2.823e-08	27.4006	-1.10221e-09		27.4006	-2.64516e-08		27.4022	-2.85671e-09		27.4303	5.62625e-09		27.4206	2.85758e-07		1.57862	2.063e-07	2.74092	2.829e-07
27.4407	2.60996e-09	27.4406	-2.77302e-08	27.4407	-8.42656e-10		27.4409	-2.57921e-08		27.4407	-1.78376e-09		27.4703	6.27028e-09		27.4607	2.82311e-07		1.58066	2.052e-07	2.74468	2.831e-07
27.4807	2.78983e-09	27.4806	-2.87985e-08	27.4808	-4.88709e-10		27.4806	-2.4458e-08		27.4809	3.66227e-10		27.5103	6.14231e-09		27.5007	2.81488e-07		1.58412	2.079e-07	2.74863	2.821e-07
27.5206	3.13071e-09	27.5207	-2.55587e-08	27.5206	-4.70346e-10		27.5207	-2.39064e-08		27.5206	-2.7708e-09		27.5503	5.73635e-09		27.5406	2.78954e-07		1.58667	2.081e-07	2.75288	2.834e-07
27.5607	2.96258e-09	27.5606	-2.42209e-08	27.5614	-4.7183e-10		27.5607	-2.43756e-08		27.5607	1.16319e-09		27.5903	5.94338e-09		27.5808	2.78293e-07		1.58867	2.081e-07	2.75676	2.839e-07
27.6009	3.23443e-09	27.6008	-2.43851e-08	27.6007	-7.49404e-11		27.6006	-2.23512e-08		27.6007	9.17198e-12		27.6304	4.73542e-09		27.6207	2.76859e-07		1.59062	2.064e-07	2.76067	2.853e-07
27.6406	2.44433e-09	27.6407	-2.24804e-08	27.6407	-1.02687e-10		27.6408	-2.10621e-08		27.6407	-3.25284e-09		27.6707	4.30151e-09		27.6617	2.76947e-07		1.59263	2.056e-07	2.76464	2.836e-07
27.6821	2.84102e-09	27.6813	-2.34266e-08	27.6807	-6.3333e-11		27.6806	-1.8844e-08		27.6809	-4.52686e-09		27.7106	4.82153e-09		27.7006	2.74467e-07		1.59462	2.05e-07	2.76894	2.836e-07
27.7207	2.75007e-09	27.7206	-2.32018e-08	27.7206	-2.56576e-10		27.7216	-1.90319e-08		27.7206	-1.04288e-09		27.7503	4.07251e-09		27.7407	2.77343e-07		1.59666	2.037e-07	2.77267	2.839e-07
27.7608	2.87793e-09	27.7607	-2.29991e-08	27.7606	-2.91223e-10		27.7606	-1.94888e-08		27.7617	-2.61387e-09		27.7903	4.50954e-09		27.7807	2.78278e-07		1.60001	2.077e-07	2.77668	2.835e-07
27.8007	2.88182e-09	27.8006	-2.13043e-08	27.8006	-1.71069e-10		27.8006	-1.88732e-08		27.8006	-1.04291e-09		27.8303	5.31058e-09		27.8207	2.79511e-07		1.60264	2.064e-07	2.78063	2.826e-07
27.8406	3.0977e-09	27.8406	-2.04705e-08	27.8421	-7.44913e-11		27.8406	-1.91473e-08		27.8407	-2.15493e-09		27.8703	5.12161e-09		27.8607	2.81738e-07		1.60463	2.078e-07	2.78477	2.832e-07
27.8807	3.05057e-09	27.8808	-1.98018e-08	27.8806	-3.93661e-10		27.8806	-1.84293e-08		27.8807	-4.47694e-09		27.9103	5.08964e-09		27.9007	2.83302e-07		1.60667	2.101e-07	2.78868	2.837e-07
27.9206	2.14445e-09	27.9206	-1.9929e-08	27.9209	-6.97195e-11		27.9206	-1.70505e-08		27.9206	-7.04896e-09		27.9504	5.67068e-09		27.9422	2.83552e-07		1.60862	2.101e-07	2.79267	2.823e-07
27.9609	2.57529e-09	27.962	-1.98972e-08	27.9607	-2.44255e-10		27.9607	-1.65517e-08		27.9606	-5.67098e-09		27.991	4.75282e-09		27.9807	2.8401e-07		1.61066	2.103e-07	2.79667	2.841e-07
28.0007	2.44519e-09	28.0007	-1.89395e-08	28.0006	8.49012e-11		28.0021	-1.51637e-08		28.0007	-2.81799e-09		28.0304	5.72675e-09		28.0211	2.86155e-07		1.61289	2.082e-07	2.80157	2.841e-07
28.0416	3.22095e-09	28.0409	-1.87447e-08	28.0407	1.49953e-10		28.0406	-1.53565e-08		28.0422	-3.04897e-09		28.0703	6.11377e-09		28.0607	2.83998e-07		1.61668	2.078e-07	2.80469	2.839e-07
28.0806	2.93894e-09	28.0806	-1.77669e-08	28.0807	8.50709e-12		28.081	-1.38978e-08		28.0807	-2.83103e-09		28.1103	4.5898e-09		28.1006	2.85159e-07		1.61863	2.047e-07	2.80867	2.838e-07
28.1207	2.14181e-09	28.1209	-1.68802e-08	28.1209	-3.4215e-10		28.1207	-1.40357e-08		28.1211	-4.80603e-09		28.1503	5.92683e-09		28.1407	2.81447e-07		1.62062	2.067e-07	2.81262	2.83e-07
28.1607	1.83168e-09	28.1607	-1.84034e-08	28.1606	-4.09829e-11		28.1606	-1.22897e-08		28.1607	-5.90906e-09		28.1903	4.70287e-09		28.1807	2.81996e-07		1.62267	2.071e-07	2.81809	2.837e-07
28.2006	1.78256e-09	28.2006	-1.92966e-08	28.2019	-2.89894e-10		28.2007	-1.31397e-08		28.2007	-5.69507e-09		28.2303	5.1429e-09		28.2209	2.80245e-07		1.62466	2.106e-07	2.82063	2.85e-07
28.2406	1.40144e-09	28.2409	-1.81909e-08	28.2407	-9.83771e-11		28.2407	-1.30673e-08		28.2407	-3.94409e-09		28.2703	4.38294e-09		28.2607	2.77759e-07		1.62666	2.116e-07	2.82464	2.832e-07
28.2807	1.7773e-09	28.2807	-1.70951e-08	28.2806	-1.88321e-10		28.2809	-1.24726e-08		28.2807	-2.78111e-09		28.311	3.60709e-09		28.3022	2.75655e-07		1.62881	2.087e-07	2.82862	2.831e-07
28.3221	1.96799e-09	28.3218	-1.63763e-08	28.3207	-1.75869e-10		28.3207	-1.26209e-08		28.3209	-4.71912e-09		28.3503	2.879e-09		28.3407	2.75149e-07		1.63276	2.079e-07	2.83414	2.83e-07
28.3607	2.21905e-09	28.3607	-1.54526e-08	28.3606	-9.21132e-11		28.3622	-1.1117e-08		28.3607	-7.00414e-09		28.3903	1.59403e-09		28.3809	2.77689e-07		1.63467	2.066e-07	2.83667	2.831e-07
28.4009	1.56889e-09	28.4006	-1.63898e-08	28.4007	-1.70162e-10		28.4007	-1.07777e-08		28.402	-5.21812e-09		28.4303	2.09707e-09		28.4207	2.76768e-07		1.63662	2.085e-07	2.84063	2.838e-07
28.4406	1.5848e-09	28.4407	-1.6536e-08	28.4406	-9.33053e-11		28.4407	-1.05573e-08		28.4407	-3.66417e-09		28.4703	2.0801e-09		28.4607	2.77831e-07		1.63866	2.108e-07	2.84463	2.828e-07
28.4807	2.86667e-09	28.4807	-1.56033e-08	28.4809	-9.3362e-11		28.4807	-1.03641e-08		28.4809	-1.66018e-09		28.5103	3.56713e-09		28.5007	2.80476e-07		1.64066	2.107e-07	2.84981	2.832e-07
28.5207	2.21555e-09	28.5206	-1.49715e-08	28.5206	-8.34973e-11		28.5207	-1.06453e-08		28.5207	-2.40421e-09		28.5503	3.19116e-09		28.5407	2.82054e-07		1.64267	2.118e-07	2.85267	2.836e-07
28.5606	1.63643e-09	28.5607	-1.50807e-08	28.5614	-5.98833e-11		28.5607	-1.01625e-08		28.5607	-2.90422e-09		28.5903	4.9302e-09		28.5809	2.81758e-07		1.64478	2.103e-07	2.85668	2.832e-07
28.6009	1.35027e-09	28.6008	-1.4322e-08	28.6007	-1.48891e-10		28.6006	-8.69013e-09		28.6007	-3.22239e-10		28.6304	4.03324e-09		28.6207	2.81939e-07		1.64868	2.102e-07	2.86062	2.83e-07
28.6406	2.33217e-09	28.6406	-1.30752e-08	28.6407	-2.29138e-10		28.6409	-8.71619e-09		28.6407	-1.46726e-09		28.6707	2.41533e-09		28.6614	2.82266e-07		1.65067	2.098e-07	2.86557	2.834e-07
28.6821	1.30986e-09	28.6813	-1.23244e-08	28.6807	-2.76384e-10		28.6806	-7.98774e-09		28.6809	-1.86268e-10		28.7103	3.4153e-09		28.7006	2.8175e-07		1.65267	2.103e-07	2.86867	2.821e-07
28.7207	2.17691e-09	28.7207	-1.40247e-08	28.7206	-3.48728e-10		28.7216	-8.05162e-09		28.7207	-4.61029e-09		28.7503	4.55133e-09		28.7407	2.82582e-07		1.65462	2.072e-07	2.87264	2.826e-07
28.7607	1.86978e-09	28.7607	-1.38979e-08	28.7606	-1.95774e-10		28.7606	-7.70534e-09		28.7614	-4.15329e-09		28.7903	4.07336e-09		28.7806	2.85297e-07		1.65666	2.086e-07	2.87662	2.824e-07
28.8007	2.37966e-09	28.8006	-1.31741e-08	28.8006	-2.9702e-10		28.8006	-7.55615e-09		28.8007	-4.23632e-09		28.8303	4.77239e-09		28.8207	2.83876e-07		1.65866	2.081e-07	2.88119	2.823e-07
28.8406	1.78154e-09	28.8407	-1.17464e-08	28.842	-2.28137e-10		28.8406	-8.53095e-09		28.8407	-3.74634e-09		28.8703	3.98042e-09		28.8607	2.83004e-07		1.6615	2.06e-07	2.88468	2.832e-07
28.8807	1.51441e-09	28.8806	-1.07636e-08	28.8807	-2.80914e-10		28.8807	-7.98097e-09		28.8806	-4.16036e-09		28.9103	2.94545e-09		28.9007	2.79572e-07		1.66467	2.061e-07	2.88868	2.819e-07
28.9207	2.31828e-09	28.9206	-1.15468e-08	28.9209	-2.75169e-10		28.9206	-8.14296e-09		28.9206	-1.33837e-09		28.9505	2.51251e-09		28.9422	2.77956e-07		1.66667	2.065e-07	2.89262	2.828e-07
28.9608	1.51414e-09	28.962	-1.1202e-08	28.9607	-3.26206e-10		28.9607	-7.34818e-09		28.9606	-2.76339e-09		28.991	3.06164e-09		28.9807	2.77216e-07		1.66866	2.066e-07	2.89692	2.827e-07
29.0006	1.38504e-09	29.0007	-1.11683e-08	29.0006	-1.1815e-10		29.0022	-6.41782e-09		29.0007	-5.3564e-09		29.0303	2.87156e-09		29.021	2.77503e-07		1.67062	2.043e-07	2.90067	2.828e-07
29.0412	1.68584e-09	29.0409	-9.70353e-09	29.0407	-4.29985e-11		29.0407	-7.21779e-09		29.0415	-3.0804e-09		29.0703	3.80359e-09		29.0607	2.76911e-07		1.67267	2.057e-07	2.90468	2.834e-07
29.0807	1.40078e-09	29.0807	-8.95377e-09	29.0807	-2.8445e-12		29.0811	-6.1623e-09		29.0807	-4.12944e-09		29.1103	2.62862e-09		29.1007	2.75688e-07		1.67462	2.054e-07	2.90882	2.826e-07
29.1212	1.47858e-09	29.1207	-8.005e-09	29.121	-4.00049e-11		29.1207	-5.95299e-09		29.1211	-3.88244e-09		29.1503	2.42465e-09		29.1407	2.76862e-07		1.67801	2.041e-07	2.91291	2.825e-07
29.1607	1.72253e-09	29.1607	-8.82123e-09	29.1607	-7.15361e-11		29.1607	-6.1854e-09		29.1607	-3.46047e-09		29.1903	2.63169e-09		29.1807	2.77918e-07		1.68067	2.061e-07	2.91667	2.816e-07
29.2007	8.40401e-10	29.2006	-6.83147e-09	29.2019	-9.19455e-11		29.2007	-6.9714e-09		29.2006	-3.97249e-09		29.2303	4.02171e-09		29.2208	2.8167e-07		1.68264	2.025e-07	2.92067	2.806e-07
29.2407	-5.59726e-10	29.2409	-6.49169e-09	29.2406	-4.58261e-11		29.2406	-6.90379e-09		29.2406	-2.0585e-09		29.2703	2.20775e-09		29.2607	2.82649e-07		1.68466	2.024e-07	2.92488	2.817e-07
29.2807	6.41475e-11	29.2806	-6.86793e-09	29.2806	4.39278e-11		29.2809	-6.46746e-09		29.2807	-2.53519e-10		29.311	1.68991e-09		29.3022	2.83813e-07		1.68666	2.008e-07	2.92926	2.837e-07
29.3222	5.48833e-10	29.3218	-7.03912e-09	29.3207	1.3988e-10		29.3207	-6.09101e-09		29.3209	7.14695e-11		29.3505	5.83839e-10		29.3407	2.86063e-07		1.68866	2.036e-07	2.93267	2.837e-07
29.3606	3.94901e-10	29.3607	-6.6474e-09	29.3607	2.52233e-10		29.3622	-6.50307e-09		29.3607	-3.78655e-09		29.3903	1.29085e-09		29.3806	2.86671e-07		1.69087	2.039e-07	2.93662	2.826e-07
29.4007	-1.02313e-11	29.4007	-5.27563e-09	29.4006	2.19892e-11		29.4007	-6.07822e-09		29.402	5.65464e-10		29.4303	1.91988e-09		29.4207	2.87431e-07		1.69423	2.052e-07	2.9408	2.825e-07
29.4406	4.66898e-10	29.4406	-5.71887e-09	29.4406	2.77044e-10		29.4409	-6.78749e-09		29.4406	1.05241e-09		29.4703	2.18192e-09		29.4606	2.8638e-07		1.69667	2.037e-07	2.94469	2.827e-07
29.4807	-1.73544e-10	29.4807	-6.6101e-09	29.4808	2.12888e-10		29.4806	-6.39582e-09		29.4809	-3.4156e-09		29.5103	1.13195e-09		29.5007	2.84993e-07		1.69867	2.018e-07	2.94867	2.827e-07
29.5207	3.74018e-10	29.5206	-5.82633e-09	29.5207	1.8335e-10		29.5207	-4.50343e-09		29.5207	-5.02062e-09		29.5503	9.88977e-10		29.5407	2.82656e-07		1.70062	2.014e-07	2.95266	2.805e-07
29.5606	-1.64415e-10	29.5606	-7.78657e-09	29.5614	5.29568e-10		29.5607	-4.66544e-09		29.5606	-4.66864e-09		29.5903	8.04009e-10		29.5808	2.81291e-07		1.70267	2.016e-07	2.95672	2.81e-07
29.6008	-4.85872e-10	29.6016	-5.85576e-09	29.6007	3.05357e-10		29.6007	-4.77544e-09		29.6007	-1.56565e-09		29.6304	-2.6594e-10		29.6207	2.79629e-07		1.70466	2.047e-07	2.96067	2.817e-07
29.6406	2.32711e-10	29.6407	-5.39303e-09	29.6411	4.50388e-10		29.6408	-5.95028e-09		29.6407	-2.68567e-09		29.6707	-7.58621e-11		29.6617	2.80442e-07		1.70688	2.021e-07	2.96469	2.802e-07
29.682	5.01188e-11	29.6812	-5.55124e-09	29.6807	3.37065e-10		29.6806	-4.38584e-09		29.6808	-7.20679e-10		29.7103	1.92911e-09		29.7006	2.80357e-07		1.71064	2.017e-07	2.96867	2.813e-07
29.7207	5.8183e-10	29.7206	-4.7615e-09	29.7207	3.18219e-10		29.7207	-4.14465e-09		29.7207	-1.477e-10		29.7503	1.75614e-09		29.7407	2.79749e-07		1.71263	2.04e-07	2.97417	2.815e-07
29.7607	8.39211e-12	29.7607	-5.42373e-09	29.7606	1.28575e-10		29.7606	-4.36985e-09		29.7616	-3.84669e-09		29.7903	2.51117e-09		29.7807	2.78039e-07		1.71466	2.071e-07	2.97667	2.808e-07
29.8007	4.81954e-10	29.8006	-4.72296e-09	29.8007	9.82267e-11		29.8007	-5.08546e-09		29.8007	-1.70173e-09		29.8303	3.90205e-10		29.8207	2.76958e-07		1.71666	2.061e-07	2.98067	2.821e-07
29.8407	-2.75481e-10	29.8407	-4.33519e-09	29.842	1.02414e-10		29.8407	-4.77147e-09		29.8406	-1.96975e-09		29.8703	-9.25763e-10		29.8607	2.7708e-07		1.71862	2.084e-07	2.98463	2.818e-07
29.8807	-6.43921e-10	29.8808	-5.10342e-09	29.8806	2.12337e-10		29.8807	-3.46467e-09		29.8807	-1.61477e-09		29.9103	1.12227e-09		29.9006	2.83244e-07		1.72062	2.099e-07	2.98995	2.834e-07
29.9207	-1.84358e-10	29.9206	-3.68366e-09	29.9209	1.73478e-10		29.9207	-3.54027e-09		29.9207	-2.00578e-09		29.9505	1.46633e-09		29.9422	2.84685e-07		1.7228	2.096e-07	2.99263	2.83e-07
29.9608	1.13919e-09	29.962	-4.59884e-09	29.9607	1.82543e-10		29.9607	-5.67588e-09		29.9606	-1.2578e-09		29.991	1.09045e-09		29.9806	2.85051e-07		1.72663	2.107e-07	2.99668	2.83e-07
30.0007	1.49877e-09	30.0007	-5.24713e-09	30.0006	2.95799e-10		30.0021	-4.0239e-09		30.0007	1.90185e-10		30.0303	1.53037e-09		30.0211	2.8719e-07		1.72863	2.094e-07	3.00066	2.847e-07
30.002	1.26323e-10	30.0208	-4.04174e-09	30.0007	-1.49573e-10		30.0407	-2.55109e-09		30.0422	2.79206e-10		30.0703	4.01404e-10		30.0607	2.86984e-07		1.73066	2.084e-07	3.00615	2.832e-07
30.0406	-5.15645e-11	30.0607	-3.50454e-09	30.0407	-1.5181e-10		30.081	-2.77319e-09		30.0807	-2.78885e-09		30.1103	3.3437e-11		30.1007	2.88263e-07		1.73267	2.063e-07	3.00868	2.835e-07
30.0809	9.45207e-10	30.1016	-3.0052e-09	30.0807	-3.00657e-10		30.1207	-2.19749e-09		30.121	-2.85986e-09		30.1503	6.15465e-10		30.1407	2.87323e-07		1.73466	2.04e-07	3.01267	2.845e-07
30.1207	1.49709e-09	30.1407	-4.32357e-09	30.1206	-1.27123e-10		30.1606	-2.32189e-09		30.1607	4.48119e-10		30.1903	1.0825e-09		30.1807	2.88215e-07		1.73666	2.087e-07	3.01662	2.846e-07
30.1607	8.84916e-10	30.1807	-3.60069e-09	30.1608	-2.34668e-10		30.2006	-2.44629e-09		30.2006	4.1009e-10		30.2303	1.02353e-09		30.2209	2.88736e-07		1.73956	2.115e-07	3.02184	2.852e-07
30.2007	9.84747e-10	30.2206	-3.22824e-09	30.2006	-1.15217e-10		30.2407	-1.73791e-09		30.2407	6.96183e-10		30.2703	1.61556e-09		30.2607	2.85833e-07		1.74268	2.094e-07	3.02469	2.845e-07
30.2406	5.41585e-10	30.2607	-1.77893e-09	30.2417	-3.10182e-10		30.2809	-1.94958e-09		30.2806	-4.69723e-10		30.311	2.55972e-09		30.3022	2.85661e-07		1.74463	2.084e-07	3.02867	2.862e-07
30.2809	5.20359e-10	30.3006	-6.72875e-10	30.2806	-1.80621e-10		30.3207	-4.38713e-10		30.3221	1.34337e-10		30.3504	1.31165e-09		30.3407	2.8352e-07		1.74662	2.072e-07	3.03262	2.854e-07
30.3207	6.33238e-10	30.3406	-6.65201e-10	30.3207	-3.2416e-10		30.3621	-4.74732e-10		30.3607	7.51463e-10		30.3903	-7.62335e-10		30.3809	2.82507e-07		1.74866	2.068e-07	3.03744	2.853e-07
30.3618	1.40884e-09	30.3821	-3.37564e-10	30.3606	-8.3666e-11		30.4007	-1.67232e-09		30.401	-1.98451e-10		30.4303	9.36698e-10		30.4207	2.82927e-07		1.75066	2.102e-07	3.04064	2.85e-07
30.4006	4.08907e-10	30.4206	-1.15438e-10	30.4007	-1.96245e-10		30.4407	-2.26232e-09		30.4406	-2.16349e-10		30.4703	-8.62694e-11		30.4607	2.82718e-07		1.75267	2.079e-07	3.04464	2.839e-07
30.4407	8.17729e-10	30.4611	-2.96338e-10	30.4407	-2.47892e-10		30.4807	-2.14673e-09		30.4807	-1.28826e-09		30.5103	-1.86314e-10		30.5007	2.82836e-07		1.75613	2.091e-07	3.04862	2.846e-07
30.4807	1.49056e-09	30.5006	-2.55928e-09	30.4806	-1.83348e-10		30.5207	-5.79133e-10		30.5207	-2.91164e-10		30.5503	7.71579e-11		30.5407	2.80872e-07		1.75867	2.092e-07	3.05308	2.844e-07
30.5206	8.01398e-10	30.5406	-1.574e-09	30.5215	-1.71844e-10		30.5607	-1.50674e-09		30.5606	-1.74207e-09		30.5903	8.4163e-10		30.5808	2.82653e-07		1.76067	2.07e-07	3.05663	2.85e-07
30.5607	1.26222e-09	30.5807	-2.2495e-09	30.5606	-3.13115e-11		30.6006	-2.06073e-09		30.6009	-1.73298e-09		30.6304	2.2109e-10		30.6207	2.85282e-07		1.76263	2.096e-07	3.06067	2.841e-07
30.6006	1.10806e-09	30.6206	-1.26505e-09	30.6009	-6.77573e-11		31.7508	-1.15298e-09		30.6407	-6.68883e-10		30.6707	2.22451e-09		30.6616	2.85076e-07		1.76462	2.125e-07	3.06468	2.859e-07
30.6416	-4.33025e-11	30.6609	-2.10444e-09	30.6406	5.24138e-11		31.7906	-7.67307e-10		30.6821	1.50177e-10		30.7103	2.92042e-10		30.7007	2.86857e-07		1.76666	2.083e-07	3.06888	2.848e-07
30.6807	-2.87288e-10	30.7007	-1.52086e-09	30.6807	-3.46481e-12		31.832	3.72959e-10		30.7207	4.23033e-11		30.7503	2.14514e-10		30.7407	2.88105e-07		1.76878	2.098e-07	3.07263	2.845e-07
30.721	-4.16517e-10	30.7419	-2.27418e-09	30.7207	-1.06052e-10		31.8706	2.7943e-11		30.7607	-1.1176e-09		30.7903	-1.28201e-09		30.7806	2.88627e-07		1.77195	2.094e-07	3.07663	2.838e-07
30.7606	-3.42617e-10	30.7807	-2.48231e-09	30.7606	-5.86077e-11		31.9109	9.30489e-10		30.8006	-8.34509e-10		30.8303	-8.95538e-10		30.8206	2.88169e-07		1.77463	2.082e-07	3.08079	2.83e-07
30.8006	-1.49789e-10	30.8206	-2.39064e-09	30.8009	5.74969e-11		31.9507	8.51178e-10		30.8407	-5.30417e-10		30.8353	3.02219e-10		30.8607	2.87609e-07		1.77667	2.077e-07	3.08487	2.839e-07
30.8407	3.60333e-11	30.8607	-1.78534e-09	30.8406	-4.85169e-12		31.9907	7.74802e-10		30.8807	6.04677e-10		30.8753	-6.52654e-10		30.9006	2.88875e-07		1.77862	2.083e-07	3.08863	2.844e-07
30.8806	1.24874e-10	30.9006	-7.35291e-10	30.8822	-1.21086e-10		32.0306	1.37344e-09		30.9207	-6.2023e-10		30.9154	4.64714e-11		30.9422	2.86592e-07		1.78066	2.09e-07	3.09267	2.843e-07
30.9208	-3.7033e-10	30.9406	-1.13241e-09	30.9206	-1.75164e-11		32.0707	-5.6495e-10		30.9607	-1.17314e-09		30.9553	-1.7074e-09		30.9806	2.8559e-07		1.78267	2.087e-07	3.09678	2.839e-07
30.9607	-5.20475e-10	30.9807	-1.73351e-09	30.9609	-2.06244e-10		32.1109	-2.67638e-09		31.0007	-4.08043e-10		30.9953	-8.34275e-10		31.0211	2.82965e-07		1.78479	2.086e-07	3.10118	2.85e-07
31.0021	-1.47512e-09	31.0208	-1.69537e-09	31.0006	4.78496e-11		32.1507	-9.79377e-10		31.0415	-9.78969e-10		31.0353	3.66851e-10		31.0607	2.8193e-07		1.78868	2.086e-07	3.10469	2.841e-07
31.0407	-5.56703e-10	31.0607	-2.31815e-09	31.0406	8.02621e-11		32.1916	-7.19377e-10		31.0807	-1.58565e-11		31.076	-5.51089e-10		31.1006	2.79798e-07		1.79067	2.083e-07	3.10866	2.835e-07
31.0809	6.35818e-10	31.1015	-3.51886e-09	31.0807	2.24352e-12		32.2307	-7.76377e-10		31.1208	2.48235e-10		31.1154	5.77098e-10		31.1406	2.80288e-07		1.79267	2.046e-07	3.11276	2.837e-07
31.1206	1.17031e-09	31.1407	-1.04519e-09	31.1207	-6.93836e-11		32.2706	-1.07638e-09		31.1607	-1.7367e-10		31.1553	5.6623e-10		31.1807	2.78335e-07		1.79466	2.051e-07	3.11668	2.838e-07
31.1607	8.18814e-10	31.1806	-1.75931e-10	31.1608	1.77765e-10		32.3107	-4.80377e-10		31.2007	1.26424e-10		31.1953	2.13357e-10		31.2208	2.77985e-07		1.79662	2.034e-07	3.12067	2.837e-07
31.2007	1.49319e-10	31.2207	2.55764e-10	31.2006	1.34313e-10		32.3507	-7.06377e-10		31.2407	-3.13483e-10		31.2353	-2.09517e-10		31.2606	2.78189e-07		1.79866	2.07e-07	3.12469	2.83e-07
31.2407	1.33282e-09	31.2607	-7.26152e-10	31.2414	-2.59005e-11		32.3907	-1.23038e-09		31.2806	-4.89389e-10		31.2753	1.26761e-09		31.3021	2.8506e-07		1.80077	2.048e-07	3.12877	2.834e-07
31.2808	5.07339e-10	31.3007	4.31275e-11	31.2807	-9.4352e-11		32.4307	1.46623e-10		31.3222	6.0667e-10		31.3153	2.82474e-09		31.3407	2.8492e-07		1.80463	2.022e-07	3.13263	2.834e-07
31.3207	9.45836e-10	31.3406	2.70781e-10	31.3206	-8.79481e-11		32.4708	-6.90638e-09		31.3607	5.04797e-10		31.3553	7.37862e-10		31.3808	2.85858e-07		1.80663	2.03e-07	3.13668	2.841e-07
31.3618	4.74411e-10	31.3821	-5.95961e-10	31.3607	-2.44897e-10		32.5107	-5.18424e-08		31.4011	1.09988e-09		31.3954	2.83981e-10		31.4207	2.87708e-07		1.80862	2.041e-07	3.14062	2.845e-07
31.4007	9.28846e-10	31.4207	-8.34346e-11	31.4006	-1.82512e-10		32.5513	-4.96434e-08		31.4407	2.00984e-10		31.4357	1.82108e-09		31.4607	2.87699e-07		1.81066	2.031e-07	3.14614	2.842e-07
31.4406	1.27035e-09	31.4607	-1.37013e-09	31.4407	-2.18501e-10		32.5907	-4.97744e-08		31.4807	2.07077e-10		31.4753	1.48792e-08		31.5007	2.8761e-07		1.81267	2.027e-07	3.14867	2.849e-07
31.4806	2.21485e-09	31.5007	-8.85681e-10	31.4806	1.05633e-11		32.6306	-4.61894e-08		31.5207	6.29171e-10		31.5153	1.91614e-08		31.5407	2.88025e-07		1.81466	2.036e-07	3.15267	2.841e-07
31.5207	1.60136e-09	31.5406	-9.94817e-10	31.5221	8.55829e-11		32.6706	-4.81384e-08		31.5607	4.88264e-10		31.5553	1.99135e-08		31.5808	2.89595e-07		1.81683	2.047e-07	3.15662	2.837e-07
31.5607	9.67868e-10	31.5807	1.92826e-11	31.5607	-2.88325e-11		32.7106	-4.71074e-08		31.6009	-2.46648e-10		31.5953	2.18506e-08		31.6207	2.87808e-07		1.82068	2.035e-07	3.16208	2.839e-07
31.6006	2.21437e-09	31.6206	-4.77064e-10	31.6011	4.29854e-11		32.7508	-4.88724e-08		31.6407	-4.67549e-10		31.6353	2.37067e-08		31.6613	2.84759e-07		1.82268	2.028e-07	3.16469	2.839e-07
31.6415	1.62693e-09	31.6609	-1.00923e-09	31.6406	7.94646e-11		32.7907	-4.76124e-08		31.6821	-1.04149e-09		31.6753	2.54879e-08		31.7006	2.8375e-07		1.82462	2.052e-07	3.16863	2.837e-07
31.6807	1.12938e-09	31.7007	-1.38008e-09	31.6807	3.2316e-11		32.832	-4.79924e-08		31.7207	-1.31363e-10		31.7154	2.716e-08		31.7407	2.82094e-07		1.82662	2.034e-07	3.17266	2.842e-07
31.7212	1.00892e-09	31.742	-1.62642e-09	31.7207	4.49288e-11		32.8707	-4.69624e-08		31.7607	5.4173e-10		31.7559	2.90661e-08		31.7807	2.80124e-07		1.82866	2.065e-07	3.1777	2.842e-07
31.7607	1.1164e-09	31.7806	-9.08413e-10	31.7607	1.51142e-10		32.9107	-4.93384e-08		31.8006	3.44825e-10		31.7953	2.93083e-08		31.8207	2.79696e-07		1.83066	2.038e-07	3.18063	2.844e-07
31.8007	1.3069e-09	31.8207	-2.99935e-10	31.8009	1.05338e-10		32.9506	-4.86464e-08		31.8407	4.69917e-10		31.8353	3.12154e-08		31.8607	2.79348e-07		1.83414	2.057e-07	3.18468	2.839e-07
31.8407	1.50441e-09	31.8606	-9.79459e-10	31.8406	-8.39109e-11		32.9907	-5.03274e-08		31.8807	5.55011e-10		31.8753	3.09105e-08		31.9007	2.77787e-07		1.83667	2.094e-07	3.18867	2.836e-07
31.8806	1.97991e-09	31.9006	1.85817e-10	31.8822	-1.27425e-10		33.0307	-4.86744e-08		31.9207	6.74104e-10		31.9153	3.06636e-08		31.9421	2.77531e-07		1.83867	2.068e-07	3.19359	2.833e-07
31.9208	1.93543e-09	31.9406	1.43429e-09	31.9207	-4.7887e-11		33.0707	-5.41974e-08		31.9608	1.36219e-09		31.9553	2.99268e-08		31.9807	2.79407e-07		1.84066	2.073e-07	3.19667	2.828e-07
31.9607	9.6923e-11	31.9806	-6.02841e-12	31.9609	-2.34006e-11		33.1109	-5.10074e-08		32.0007	1.44129e-09		31.9953	3.17719e-08		32.0208	2.83717e-07		1.84267	2.054e-07	3.20067	2.84e-07
32.002	6.25511e-10	32.0208	5.86456e-10	32.0007	-2.11121e-10		33.1506	-5.07224e-08		32.0416	2.60364e-10		32.0353	3.2242e-08		32.0607	2.85811e-07		1.84466	2.084e-07	3.20468	2.839e-07
32.0407	4.44493e-09	32.0606	-1.23267e-08	32.0406	1.39173e-10		33.1918	-4.88174e-08		32.0807	-9.75224e-11		32.076	3.17531e-08		32.1007	2.8603e-07		1.84666	2.072e-07	3.20927	2.84e-07
32.0808	4.56244e-09	32.1015	-3.49886e-08	32.0807	-1.08226e-10		33.2306	-5.10534e-08		32.1206	-7.26428e-10		32.1155	3.40003e-08		32.1407	2.86703e-07		1.85029	2.018e-07	3.21268	2.834e-07
32.1206	6.03594e-09	32.1407	-4.67953e-08	32.1207	-2.26092e-09		33.2709	-5.00284e-08		32.1607	-3.66336e-10		32.1553	3.32004e-08		32.1806	2.85255e-07		1.85264	2.003e-07	3.21667	2.833e-07
32.1606	5.37645e-09	32.1807	-5.3098e-08	32.1608	-3.836e-09		33.3107	-4.83704e-08		32.2006	-1.26924e-09		32.1953	3.20395e-08		32.2209	2.85972e-07		1.85463	2.012e-07	3.22062	2.822e-07
32.2006	5.24695e-09	32.2207	-5.2496e-08	32.2006	-3.57418e-09		33.3507	-4.59564e-08		32.2406	-1.03815e-09		32.2353	3.18626e-08		32.2607	2.87522e-07		1.85666	2.041e-07	3.22507	2.826e-07
32.2407	5.11946e-09	32.2607	-5.45059e-08	32.2416	-3.40572e-09		33.3907	-4.56474e-08		32.2807	1.81449e-08		32.2753	3.40048e-08		32.3022	2.86789e-07		1.85862	2.025e-07	3.22867	2.825e-07
32.2809	4.95598e-09	32.3007	-5.40038e-08	32.2807	-3.28786e-09		33.4307	-4.54284e-08		32.3222	1.6094e-08		32.3153	3.25139e-08		32.3407	2.83438e-07		1.86066	2.03e-07	3.23263	2.828e-07
32.3206	4.28647e-09	32.3406	-5.56865e-08	32.3206	-4.04808e-09		33.4708	-4.58424e-08		32.3606	1.86621e-08		32.3554	3.3683e-08		32.3808	2.82178e-07		1.86294	2.025e-07	3.23662	2.83e-07
32.3618	5.28104e-09	32.3822	-5.4458e-08	32.3606	-4.40212e-09		33.5106	-4.57154e-08		32.401	1.97002e-08		32.3954	3.24761e-08		32.4207	2.81816e-07		1.86737	2.014e-07	3.24088	2.846e-07
32.4007	4.34648e-09	32.4206	-5.07648e-08	32.4006	-4.51857e-09		33.5513	-4.58554e-08		32.4407	1.81723e-08		32.4355	3.24213e-08		32.4607	2.80681e-07		1.87068	1.998e-07	3.24465	2.839e-07
32.4407	5.78599e-09	32.461	-5.26971e-08	32.4406	-4.48958e-09		33.5907	-4.69274e-08		32.4807	1.83744e-08		32.4753	3.38654e-08		32.5007	2.7867e-07		1.87267	2.025e-07	3.24862	2.835e-07
32.4807	5.55149e-09	32.5007	-5.6255e-08	32.4807	-4.57543e-09		33.6307	-4.90154e-08		32.5207	1.77595e-08		32.5153	3.37355e-08		32.5406	2.77573e-07		1.87462	2.015e-07	3.25288	2.84e-07
32.5206	4.053e-09	32.5407	-5.42954e-08	32.5221	-4.81784e-09		33.6707	-4.36604e-08		32.5607	1.80526e-08		32.5553	3.34657e-08		32.5808	2.76951e-07		1.87666	2.045e-07	3.25724	2.829e-07
32.5606	4.0075e-09	32.5806	-5.67701e-08	32.5607	-4.91992e-09		33.7107	-4.11914e-08		32.6009	1.60717e-08		32.5953	3.20438e-08		32.6207	2.7812e-07		1.87884	2.026e-07	3.26063	2.84e-07
32.6007	6.20501e-09	32.6207	-5.25744e-08	32.601	-4.69726e-09		33.7508	-4.19244e-08		32.6406	1.75688e-08		32.6353	3.42319e-08		32.6613	2.78177e-07		1.88268	2.016e-07	3.26464	2.848e-07
32.6415	6.05557e-09	32.6609	-5.71171e-08	32.6407	-4.64774e-09		33.7906	-4.24174e-08		32.6821	1.83238e-08		32.6754	3.5561e-08		32.7007	2.82701e-07		1.88463	2.023e-07	3.26894	2.85e-07
32.6807	7.14602e-09	32.7006	-6.0971e-08	32.6806	-4.63935e-09		33.832	-4.22184e-08		32.7206	1.8819e-08		32.7154	3.61101e-08		32.7406	2.84717e-07		1.88666	2.052e-07	3.27263	2.848e-07
32.7212	6.70056e-09	32.7421	-5.65897e-08	32.7207	-4.72349e-09		33.8707	-4.30744e-08		32.7607	1.69841e-08		32.7558	3.36262e-08		32.7807	2.8582e-07		1.88862	2.055e-07	3.27668	2.832e-07
32.7606	6.86603e-09	32.7807	-5.63997e-08	32.7607	-4.69666e-09		33.9108	-4.44194e-08		32.8006	1.74872e-08		32.7953	3.54714e-08		32.8207	2.87124e-07		1.89066	2.045e-07	3.28067	2.829e-07
32.8007	7.06254e-09	32.8207	-5.81584e-08	32.8009	-4.91733e-09		33.9507	-4.57194e-08		32.8407	1.84693e-08		32.8353	3.44495e-08		32.8607	2.86969e-07		1.89263	2.06e-07	3.28485	2.832e-07
32.8407	6.30804e-09	32.8607	-5.45635e-08	32.8407	-4.90687e-09		33.9907	-4.87064e-08		32.8806	1.61993e-08		32.8753	3.52937e-08		32.9007	2.85287e-07		1.89478	2.056e-07	3.28887	2.824e-07
32.8806	6.46655e-09	32.9007	-5.08399e-08	32.8822	-5.0105e-09		34.0307	-5.01894e-08		32.9206	1.42404e-08		32.9153	3.54948e-08		32.9421	2.86231e-07		1.89867	2.038e-07	3.29263	2.825e-07
32.9208	5.94106e-09	32.9407	-5.2437e-08	32.9206	-4.73395e-09		34.0707	-4.80854e-08		32.9608	1.55305e-08		32.9553	3.46629e-08		32.9807	2.85792e-07		1.90067	1.997e-07	3.29667	2.838e-07
32.9607	6.34556e-09	32.9807	-5.07189e-08	32.9608	-4.87498e-09		34.1109	-4.86104e-08		33.0007	1.66276e-08		32.9954	3.592e-08		33.021	2.88268e-07		1.90267	2.036e-07	3.30156	2.841e-07
33.0022	6.71216e-09	33.0209	-5.89832e-08	33.0007	-4.58462e-09		34.1506	-4.86904e-08		33.0415	1.74187e-08		33.0353	3.71242e-08		33.0607	2.84712e-07		1.90466	2.025e-07	3.30465	2.833e-07
33.0406	6.08157e-09	33.0606	-6.04588e-08	33.0407	-4.68145e-09		34.1918	-4.92344e-08		33.0807	1.65758e-08		33.076	3.49242e-08		33.1007	2.83512e-07		1.90662	2.041e-07	3.30863	2.834e-07
33.0809	8.37109e-09	33.1016	-5.5387e-08	33.0807	-4.44338e-09		34.2307	-4.91104e-08		33.1206	1.52279e-08		33.1154	3.64124e-08		33.1407	2.81363e-07		1.90866	2.054e-07	3.31266	2.832e-07
33.1207	6.04658e-09	33.1407	-5.40514e-08	33.1207	-4.58566e-09		34.2708	-4.92284e-08		33.1606	1.7684e-08		33.1553	3.47495e-08		33.1807	2.82434e-07		1.91149	2.07e-07	3.31807	2.834e-07
33.1607	6.90709e-09	33.1807	-5.90317e-08	33.1608	-4.50555e-09		34.3107	-4.76464e-08		33.2007	1.49251e-08		33.1953	3.48757e-08		33.2209	2.79466e-07		1.91463	2.099e-07	3.32067	2.839e-07
33.2006	5.06259e-09	33.2207	-6.01576e-08	33.2007	-4.70264e-09		34.3507	-4.48644e-08		33.2407	1.70202e-08		33.2353	3.41128e-08		33.2607	2.80063e-07		1.91667	2.077e-07	3.32469	2.832e-07
33.2406	6.1261e-09	33.2607	-5.67204e-08	33.2414	-4.96779e-09		34.3907	-4.57194e-08		33.2807	1.74133e-08		33.2753	3.41689e-08		33.3021	2.79441e-07		1.91862	2.095e-07	3.32866	2.836e-07
33.2808	6.31461e-09	33.3006	-5.91599e-08	33.2807	-4.83041e-09		34.4307	-4.60224e-08		33.3221	1.62873e-08		33.3153	3.57341e-08		33.3407	2.77962e-07		1.92066	2.057e-07	3.33393	2.856e-07
33.3206	6.04511e-09	33.3407	-5.98674e-08	33.3206	-4.67083e-09		34.4716	-5.03524e-08		33.3606	1.74585e-08		33.3554	3.48112e-08		33.3808	2.79606e-07		1.92267	2.092e-07	3.33668	2.854e-07
33.3617	6.43068e-09	33.3822	-6.06205e-08	33.3607	-4.74867e-09		34.5106	-4.66244e-08		33.4009	1.48786e-08		33.3954	3.50903e-08		33.4207	2.82767e-07		1.92462	2.071e-07	3.34063	2.86e-07
33.4006	7.75012e-09	33.4207	-5.74377e-08	33.4007	-4.82992e-09		34.5513	-4.74384e-08		33.4407	1.43847e-08		33.4355	3.36294e-08		33.4607	2.85021e-07		1.92805	2.078e-07	3.34468	2.841e-07
33.4407	8.18263e-09	33.4609	-6.06132e-08	33.4407	-4.8057e-09		34.5907	-4.78104e-08		33.4806	1.56987e-08		33.4753	3.32866e-08		33.5007	2.8386e-07		1.93067	2.099e-07	3.34991	2.845e-07
33.4806	7.19513e-09	33.5007	-5.89295e-08	33.4806	-4.94834e-09		34.6307	-4.84334e-08		33.5207	1.53378e-08		33.5153	3.45127e-08		33.5406	2.85513e-07		1.93263	2.07e-07	3.35268	2.852e-07
33.5207	7.33864e-09	33.5407	-5.58562e-08	33.5222	-4.87791e-09		34.6707	-4.69554e-08		33.5607	1.28189e-08		33.5553	3.24008e-08		33.5808	2.85275e-07		1.93462	2.088e-07	3.35667	2.852e-07
33.5607	6.82414e-09	33.5806	-6.12414e-08	33.5606	-4.78379e-09		34.7107	-4.61464e-08		33.6008	1.4309e-08		33.5953	3.30599e-08		33.6207	2.84836e-07		1.93662	2.092e-07	3.36062	2.85e-07
33.6007	6.53865e-09	33.6207	-5.73825e-08	33.601	-4.70801e-09		34.7508	-4.62794e-08		33.6407	1.49031e-08		33.6353	3.16251e-08		33.6616	2.85758e-07		1.93866	2.072e-07	3.36553	2.847e-07
33.6415	7.14921e-09	33.6609	-6.18468e-08	33.6406	-4.90175e-09		34.7907	-4.36464e-08		33.6821	1.25082e-08		33.6754	3.31202e-08		33.7006	2.85467e-07		1.94087	2.075e-07	3.36864	2.844e-07
33.6806	7.52166e-09	33.7007	-6.20359e-08	33.6807	-4.77538e-09		34.832	-4.53104e-08		33.7207	1.88913e-08		33.7155	3.38363e-08		33.7407	2.83963e-07		1.94424	2.076e-07	3.37263	2.839e-07
33.7212	6.4922e-09	33.742	-5.82402e-08	33.7207	-5.03601e-09		34.8706	-4.58404e-08		33.7607	1.73024e-08		33.7559	3.09584e-08		33.7807	2.82065e-07		1.94667	2.066e-07	3.37667	2.848e-07
33.7606	6.06867e-09	33.7807	-5.55742e-08	33.7607	-5.14058e-09		34.9113	-4.42494e-08		33.8007	1.56135e-08		33.7954	3.21396e-08		33.8207	2.8258e-07		1.94867	2.009e-07	3.38122	2.843e-07
33.8006	6.64217e-09	33.8206	-5.61657e-08	33.8009	-5.09368e-09		34.9507	-4.69504e-08		33.8406	1.60766e-08		33.8353	3.16017e-08		33.8607	2.80183e-07		1.95066	2.026e-07	3.38469	2.846e-07
33.8407	6.49368e-09	33.8606	-6.09156e-08	33.8407	-4.99547e-09		34.9906	-4.76274e-08		33.8806	1.78417e-08		33.8753	3.26068e-08		33.9007	2.79278e-07		1.95263	2.008e-07	3.38867	2.831e-07
33.8807	5.94419e-09	33.9006	-6.08887e-08	33.8822	-4.85718e-09		35.0307	-4.58734e-08		33.9207	1.71928e-08		33.9153	3.2878e-08		33.9422	2.78465e-07		1.95466	2.043e-07	3.39262	2.849e-07
33.9208	5.6687e-09	33.9406	-5.74091e-08	33.9207	-4.88025e-09		35.0706	-4.70714e-08		33.9609	1.31779e-08		33.9553	3.21211e-08		33.9806	2.77581e-07		1.95695	2.059e-07	3.39664	2.857e-07
33.9606	6.69819e-09	33.9807	-5.75046e-08	33.9609	-5.0093e-09		35.1109	-4.77584e-08		34.0007	1.5212e-08		33.9953	3.38352e-08		34.0207	2.77572e-07		1.96068	2.075e-07	3.40067	2.854e-07
34.0019	6.82578e-09	34.0209	-5.61969e-08	34.0007	-4.75557e-09		35.1507	-4.87084e-08		34.0415	1.4115e-08		34.0354	3.19073e-08		34.0607	2.78115e-07		1.96264	2.054e-07	3.40465	2.845e-07
34.0406	7.0052e-09	34.0607	-5.29852e-08	34.0407	-4.65233e-09		35.1917	-4.84024e-08		34.0806	1.62231e-08		34.076	3.21714e-08		34.1007	2.81271e-07		1.96466	2.078e-07	3.40883	2.846e-07
34.0809	6.36073e-09	34.1013	-5.62159e-08	34.0807	-4.57878e-09		35.2306	-4.87814e-08		34.1207	1.39972e-08		34.1154	3.36616e-08		34.1407	2.8253e-07		1.96666	2.066e-07	3.41267	2.84e-07
34.1207	6.22122e-09	34.1407	-5.25883e-08	34.1206	-4.79711e-09		35.2707	-5.00834e-08		34.1607	1.78433e-08		34.1553	3.42137e-08		34.1807	2.85586e-07		1.96863	2.078e-07	3.41668	2.855e-07
34.1607	5.58472e-09	34.1806	-5.42766e-08	34.1609	-4.62385e-09		35.3106	-5.09184e-08		34.2006	1.58254e-08		34.1953	3.28908e-08		34.2209	2.85507e-07		1.97067	2.055e-07	3.42067	2.85e-07
34.2007	6.38623e-09	34.2206	-5.65745e-08	34.2006	-4.52888e-09		35.3507	-4.66124e-08		34.2407	1.61355e-08		34.2353	3.3395e-08		34.2606	2.88865e-07		1.97278	2.038e-07	3.42485	2.855e-07
34.2406	5.61873e-09	34.2606	-5.59476e-08	34.2417	-4.41542e-09		35.3906	-4.41094e-08		34.2807	1.72606e-08		34.2754	3.17501e-08		34.3021	2.86045e-07		1.97663	2.031e-07	3.42864	2.843e-07
34.2808	5.27725e-09	34.3007	-5.31224e-08	34.2806	-4.63668e-09		35.4307	-4.48834e-08		34.3221	1.76697e-08		34.3153	3.11512e-08		34.3406	2.86602e-07		1.97867	2.047e-07	3.43267	2.838e-07
34.3206	5.54174e-09	34.3407	-5.50699e-08	34.3206	-4.54676e-09		35.4716	-4.57434e-08		34.3607	1.57578e-08		34.3553	3.29023e-08		34.3808	2.86697e-07		1.98063	2.036e-07	3.43663	2.831e-07
34.3616	6.38731e-09	34.3821	-5.20797e-08	34.3606	-4.4616e-09		35.5107	-4.45474e-08		34.4009	1.59049e-08		34.3958	3.28134e-08		34.4207	2.8723e-07		1.98263	2.061e-07	3.44079	2.835e-07
34.4007	6.63676e-09	34.4207	-5.15409e-08	34.4007	-4.64456e-09		35.5513	-4.34334e-08		34.4407	1.5393e-08		34.4356	3.34326e-08		34.4607	2.85429e-07		1.98466	2.038e-07	3.44469	2.83e-07
34.4408	6.80927e-09	34.4609	-5.72164e-08	34.4407	-4.68154e-09		35.5907	-4.52124e-08		34.4807	1.60691e-08		34.4753	3.42247e-08		34.5007	2.85024e-07		1.98662	2.034e-07	3.44867	2.849e-07
34.4807	5.52077e-09	34.5007	-5.30776e-08	34.4807	-4.87485e-09		35.6311	-4.50574e-08		34.5207	1.62442e-08		34.5153	3.64158e-08		34.5407	2.84819e-07		1.98951	2.047e-07	3.45266	2.835e-07
34.5207	6.42027e-09	34.5406	-5.09339e-08	34.5221	-4.665e-09		35.6706	-4.87664e-08		34.5607	1.53263e-08		34.5553	3.2957e-08		34.5809	2.83161e-07		1.99264	2.054e-07	3.45676	2.834e-07
34.5606	6.93778e-09	34.5807	-5.33718e-08	34.5607	-4.39269e-09		35.7107	-4.90474e-08		34.6008	1.77174e-08		34.5953	3.32871e-08		34.6206	2.84097e-07		1.99463	2.074e-07	3.46064	2.83e-07
34.6006	5.93728e-09	34.6207	-5.6881e-08	34.601	-4.49817e-09		35.7508	-4.80754e-08		34.6407	1.57105e-08		34.6353	3.54502e-08		34.6616	2.81971e-07		1.99666	2.045e-07	3.46464	2.851e-07
34.6415	6.63184e-09	34.6609	-5.53013e-08	34.6407	-4.4346e-09		35.7906	-5.05114e-08		34.682	1.67055e-08		34.6753	3.39994e-08		34.7007	2.79931e-07		1.99866	2.085e-07	3.46866	2.837e-07
34.6806	6.72629e-09	34.7007	-5.53144e-08	34.6806	-4.46951e-09		35.832	-4.93084e-08		34.7207	1.62456e-08		34.7155	3.21635e-08		34.7406	2.7909e-07		2.00066	2.092e-07	3.47417	2.825e-07
34.7211	5.79883e-09	34.7418	-5.03851e-08	34.7207	-4.6324e-09		35.8706	-4.73534e-08		34.7606	1.95597e-08		34.7559	3.49306e-08		34.7807	2.79489e-07		2.00267	2.096e-07	3.47667	2.832e-07
34.7606	5.8043e-09	34.7806	-5.22062e-08	34.7606	-4.83029e-09		35.9109	-4.75714e-08		34.8006	1.85268e-08		34.7953	3.54047e-08		34.8206	2.8246e-07		2.00608	2.07e-07	3.48067	2.824e-07
34.8006	6.43681e-09	34.8206	-5.2881e-08	34.8009	-4.67315e-09		35.9506	-4.64364e-08		34.8407	1.60179e-08		34.8353	3.61369e-08		34.8607	2.84107e-07		2.00867	2.066e-07	3.48468	2.825e-07
34.8407	5.91532e-09	34.8607	-5.44677e-08	34.8406	-4.85232e-09		35.9907	-4.58484e-08		34.8807	1.5526e-08		34.8753	3.6332e-08		34.9007	2.85014e-07		2.01068	2.08e-07	3.48997	2.823e-07
34.8806	7.10182e-09	34.9007	-5.32488e-08	34.8819	-4.65516e-09		36.0307	-4.47574e-08		34.9206	1.51191e-08		34.9153	3.43881e-08		34.9421	2.83619e-07		2.01267	2.081e-07	3.49268	2.816e-07
34.9209	6.66534e-09	34.9407	-5.37219e-08	34.9207	-4.63791e-09		36.0707	-4.34394e-08		34.9609	1.47382e-08		34.9553	3.59182e-08		34.9806	2.86484e-07		2.01466	2.091e-07	3.49667	2.826e-07
34.9606	5.26683e-09	34.9806	-5.05975e-08	34.9609	-4.70901e-09		36.1108	-4.09804e-08		35.0007	1.62083e-08		34.9953	3.62784e-08		35.021	2.86208e-07		2.01666	2.113e-07	3.50062	2.822e-07
35.0021	6.08543e-09	35.0208	-4.9249e-08	35.0006	-4.74841e-09		36.1506	-4.31294e-08		35.0412	1.62914e-08		35.0354	3.64625e-08		35.0607	2.85514e-07		2.01879	2.122e-07	3.50603	2.827e-07
35.0406	7.85584e-09	35.0606	-5.28469e-08	35.0406	-4.4738e-09		36.1918	-4.15674e-08		35.0807	1.65985e-08		35.076	3.49766e-08		35.1006	2.87562e-07		2.02207	2.107e-07	3.50867	2.819e-07
35.0808	7.76436e-09	35.1015	-5.09912e-08	35.0806	-4.63183e-09		36.2306	-4.42304e-08		35.1207	1.39636e-08		35.1154	3.56387e-08		35.1407	2.85808e-07		2.02468	2.131e-07	3.51263	2.819e-07
35.1207	7.52886e-09	35.1407	-5.29236e-08	35.1207	-4.65549e-09		36.2707	-4.52434e-08		35.1607	1.75077e-08		35.1553	3.55199e-08		35.1807	2.82406e-07		2.02663	2.098e-07	3.51662	2.824e-07
35.1606	6.30736e-09	35.1807	-5.60279e-08	35.1608	-4.46756e-09		36.3107	-4.40204e-08		35.2007	1.76578e-08		35.1953	3.5157e-08		35.2209	2.80576e-07		2.02862	2.082e-07	3.52145	2.818e-07
35.2007	7.21487e-09	35.2207	-5.4173e-08	35.2007	-4.31553e-09		36.3507	-4.51594e-08		35.2407	1.79859e-08		35.2353	3.46461e-08		35.2606	2.7937e-07		2.03066	2.092e-07	3.52469	2.842e-07
35.2407	7.28937e-09	35.2607	-5.86605e-08	35.2415	-4.63415e-09		36.3907	-4.45414e-08		35.2806	1.84239e-08		35.2753	3.51942e-08		35.3022	2.79302e-07		2.03263	2.101e-07	3.52863	2.83e-07
35.2809	6.99089e-09	35.3007	-5.94024e-08	35.2806	-4.5352e-09		36.4307	-4.64724e-08		35.3221	1.6984e-08		35.3153	3.54864e-08		35.3407	2.78042e-07		2.03479	2.085e-07	3.53262	2.841e-07
35.3207	5.69738e-09	35.3406	-5.42036e-08	35.3207	-4.83264e-09		36.4716	-4.55464e-08		35.3607	1.83101e-08		35.3553	3.72225e-08		35.3807	2.81385e-07		2.03919	2.107e-07	3.53742	2.835e-07
35.3617	5.71095e-09	35.3822	-5.18302e-08	35.3606	-4.53787e-09		36.5106	-4.34544e-08		35.4006	1.87822e-08		35.3958	3.64176e-08		35.4207	2.82087e-07		2.04064	2.105e-07	3.54063	2.823e-07
35.4006	6.06839e-09	35.4207	-5.65298e-08	35.4007	-4.48719e-09		36.5512	-4.27094e-08		35.4406	1.90613e-08		35.4355	3.61317e-08		35.4607	2.80066e-07		2.04263	2.064e-07	3.54469	2.84e-07
35.4406	7.1379e-09	35.4609	-5.90685e-08	35.4407	-4.37387e-09		36.5906	-4.25294e-08		35.4807	1.80564e-08		35.4753	3.45199e-08		35.5007	2.81449e-07		2.04466	2.097e-07	3.54866	2.837e-07
35.4807	6.7474e-09	35.5006	-5.75593e-08	35.4807	-4.56177e-09		36.6306	-4.19824e-08		35.5207	1.70645e-08		35.5153	3.2871e-08		35.5407	2.84565e-07		2.04666	2.113e-07	3.55305	2.835e-07
35.5207	7.65891e-09	35.5406	-5.18756e-08	35.5221	-4.54822e-09		36.6706	-4.22754e-08		35.5607	1.78166e-08		35.5553	3.46071e-08		35.5808	2.84908e-07		2.04866	2.096e-07	3.55663	2.829e-07
35.5607	7.30442e-09	35.5807	-5.27743e-08	35.5607	-4.249e-09		36.7106	-4.29444e-08		35.6008	1.81357e-08		35.5953	3.38883e-08		35.6207	2.84254e-07		2.05077	2.083e-07	3.56067	2.818e-07
35.6007	6.97392e-09	35.6207	-5.14514e-08	35.601	-4.38256e-09		36.7508	-4.58554e-08		35.6407	1.88098e-08		35.6353	3.29604e-08		35.6616	2.84205e-07		2.05463	2.083e-07	3.56463	2.828e-07
35.6415	7.49048e-09	35.6608	-5.39365e-08	35.6407	-4.47982e-09		36.7906	-4.65194e-08		35.682	1.83009e-08		35.6754	3.30175e-08		35.7007	2.85619e-07		2.05663	2.071e-07	3.56885	2.84e-07
35.6807	7.43693e-09	35.7006	-5.55193e-08	35.6806	-4.7895e-09		36.8323	-4.44924e-08		35.7206	1.9297e-08		35.7154	3.40896e-08		35.7407	2.88007e-07		2.05862	2.065e-07	3.57267	2.837e-07
35.7208	7.04545e-09	35.742	-5.47075e-08	35.7207	-4.85465e-09		36.8706	-4.50124e-08		35.7608	1.76081e-08		35.7559	3.49127e-08		35.7807	2.86389e-07		2.06066	2.064e-07	3.57667	2.839e-07
35.7607	7.48394e-09	35.7806	-5.38199e-08	35.7607	-4.69435e-09		36.9109	-4.73424e-08		35.8006	1.65872e-08		35.7953	3.59839e-08		35.8207	2.878e-07		2.06267	2.072e-07	3.58087	2.841e-07
35.8007	6.89945e-09	35.8207	-5.35338e-08	35.8009	-4.60317e-09		36.9507	-4.70614e-08		35.8407	1.85303e-08		35.8353	3.5436e-08		35.8607	2.84291e-07		2.06462	2.086e-07	3.58471	2.845e-07
35.8406	7.72295e-09	35.8606	-5.14534e-08	35.8406	-4.49497e-09		36.9906	-4.57384e-08		35.8807	1.66903e-08		35.8753	3.56411e-08		35.9007	2.8267e-07		2.06679	2.067e-07	3.58867	2.839e-07
35.8806	6.30446e-09	35.9007	-5.53977e-08	35.8822	-4.45064e-09		37.0306	-4.85444e-08		35.9207	1.89124e-08		35.9153	3.59703e-08		35.9421	2.81554e-07		2.07068	2.08e-07	3.59267	2.834e-07
35.9209	6.79498e-09	35.9407	-5.55004e-08	35.9206	-4.51996e-09		37.0707	-4.63814e-08		35.9609	1.82055e-08		35.9553	3.51794e-08		35.9807	2.82942e-07		2.07268	2.085e-07	3.5969	2.834e-07
35.9606	7.51847e-09	35.9806	-5.71447e-08	35.9609	-4.66981e-09		37.1108	-4.66314e-08		36.0006	1.78356e-08		35.9954	3.72835e-08		36.021	2.82013e-07		2.07462	2.088e-07	3.60064	2.837e-07
36.002	8.03006e-09	36.0208	-5.07283e-08	36.0006	-4.39556e-09		37.1507	-4.67764e-08		36.0415	1.94407e-08		36.0354	3.62776e-08		36.0607	2.78641e-07		2.07662	2.047e-07	3.60469	2.84e-07
36.0407	8.56048e-09	36.0607	-5.5187e-08	36.0407	-4.51228e-09		37.1918	-4.61324e-08		36.0806	1.63188e-08		36.076	3.52577e-08		36.1007	2.78955e-07		2.07866	2.085e-07	3.60862	2.838e-07
36.0809	7.799e-09	36.1013	-5.28105e-08	36.0806	-4.6622e-09		37.2306	-4.59044e-08		36.1206	1.55869e-08		36.1155	3.46529e-08		36.1407	2.76977e-07		2.08062	2.076e-07	3.61284	2.835e-07
36.1207	8.56949e-09	36.1406	-5.40724e-08	36.1206	-4.51954e-09		37.2707	-4.15584e-08		36.1607	1.5683e-08		36.1553	3.4459e-08		36.1807	2.78443e-07		2.08414	2.105e-07	3.61667	2.835e-07
36.1606	6.64299e-09	36.1806	-5.18656e-08	36.1608	-4.20588e-09		37.3107	-4.13324e-08		36.2007	1.88771e-08		36.1953	3.66032e-08		36.2209	2.80466e-07		2.08667	2.093e-07	3.62063	2.841e-07
36.2007	6.4945e-09	36.2207	-4.84771e-08	36.2006	-4.34122e-09		37.3507	-4.33234e-08		36.2407	1.77192e-08		36.2353	3.53233e-08		36.2607	2.83359e-07		2.08867	2.078e-07	3.62463	2.838e-07
36.2406	7.79001e-09	36.2606	-5.48934e-08	36.2413	-4.32926e-09		37.3906	-4.30334e-08		36.2807	1.56173e-08		36.2753	3.54804e-08		36.3019	2.84028e-07		2.09062	2.083e-07	3.62877	2.852e-07
36.2808	8.03252e-09	36.3006	-5.30705e-08	36.2807	-4.30835e-09		37.4306	-4.22424e-08		36.3221	1.62793e-08		36.3153	3.46115e-08		36.3407	2.84444e-07		2.09267	2.085e-07	3.63263	2.85e-07
36.3206	7.82102e-09	36.3407	-5.34509e-08	36.3207	-4.3951e-09		37.4716	-4.39404e-08		36.3607	1.70815e-08		36.3554	3.30187e-08		36.3807	2.83272e-07		2.09466	2.085e-07	3.63667	2.841e-07
36.3617	7.75559e-09	36.3821	-5.33111e-08	36.3607	-4.4453e-09		37.5106	-4.20094e-08		36.4009	1.75036e-08		36.3958	3.34627e-08		36.4207	2.87807e-07		2.09666	2.079e-07	3.64062	2.841e-07
36.4007	7.12403e-09	36.4206	-5.31251e-08	36.4007	-4.37617e-09		37.5512	-3.81224e-08		36.4407	1.73587e-08		36.4356	3.35349e-08		36.4607	2.86364e-07		2.10002	2.094e-07	3.64607	2.85e-07
36.4406	7.39053e-09	36.4609	-5.46694e-08	36.4407	-4.36725e-09		37.5907	-3.69804e-08		36.4807	2.05377e-08		36.4753	2.9706e-08		36.5007	2.87009e-07		2.10268	2.095e-07	3.64868	2.825e-07
36.4807	7.89604e-09	36.5007	-5.83649e-08	36.4806	-4.3198e-09		37.6306	-3.26174e-08		36.5206	1.83278e-08		36.5153	2.64722e-08		36.5406	2.86627e-07		2.10467	2.076e-07	3.65263	2.837e-07
36.5207	7.16555e-09	36.5407	-5.48989e-08	36.5221	-4.2329e-09		37.6707	-2.96034e-08		36.5607	1.91719e-08		36.5553	2.44763e-08		36.5808	2.83516e-07		2.10662	2.101e-07	3.65667	2.827e-07
36.5606	6.52905e-09	36.5806	-5.22824e-08	36.5607	-4.49213e-09		37.7107	-2.71624e-08		36.6008	1.8065e-08		36.5953	2.41844e-08		36.6207	2.84211e-07		2.10866	2.107e-07	3.66207	2.834e-07
36.6007	6.27856e-09	36.6206	-5.65611e-08	36.6011	-4.33103e-09		37.7508	-2.47354e-08		36.6407	2.01451e-08		36.6353	2.39165e-08		36.6613	2.83205e-07		2.11062	2.129e-07	3.66468	2.818e-07
36.6422	7.47116e-09	36.6608	-5.72478e-08	36.6407	-4.26845e-09		37.7907	-2.21154e-08		36.682	1.78872e-08		36.6753	2.14067e-08		36.7006	2.82898e-07		2.11291	2.102e-07	3.66867	2.824e-07
36.6807	8.33857e-09	36.7007	-5.83114e-08	36.6807	-4.15477e-09		37.8323	-2.34984e-08		36.7207	1.81313e-08		36.7154	1.99908e-08		36.7407	2.77225e-07		2.11718	2.111e-07	3.67266	2.841e-07
36.7208	7.31508e-09	36.7419	-5.5846e-08	36.7207	-4.25961e-09		37.8707	-2.15784e-08		36.7608	1.66984e-08		36.7558	1.85279e-08		36.7807	2.78652e-07		2.11868	2.126e-07	3.67773	2.841e-07
36.7607	7.68458e-09	36.7806	-5.78048e-08	36.7607	-4.42168e-09		37.9109	-2.17374e-08		36.8006	1.64625e-08		36.7953	1.88411e-08		36.8207	2.79589e-07		2.12066	2.104e-07	3.68068	2.847e-07
36.8006	7.40408e-09	36.8207	-5.64195e-08	36.8009	-4.51294e-09		37.9506	-2.20924e-08		36.8407	1.53476e-08		36.8353	1.63802e-08		36.8606	2.80995e-07		2.12267	2.114e-07	3.68469	2.843e-07
36.8407	7.58459e-09	36.8607	-5.67607e-08	36.8407	-4.42202e-09		37.9906	-2.02244e-08		36.8807	1.51757e-08		36.8753	1.68983e-08		36.9007	2.82741e-07		2.12466	2.09e-07	3.68862	2.847e-07
36.8807	7.0241e-09	36.9007	-5.60058e-08	36.8821	-4.57299e-09		38.0307	-1.91814e-08		36.9206	1.57328e-08		36.9153	1.72674e-08		36.9421	2.84914e-07		2.12666	2.112e-07	3.69335	2.841e-07
36.9209	8.60261e-09	36.9406	-5.84925e-08	36.9206	-4.43171e-09		38.0707	-1.80274e-08		36.9608	1.60949e-08		36.9553	1.89006e-08		36.9807	2.85163e-07		2.12881	2.119e-07	3.69667	2.848e-07
36.9607	5.56611e-09	36.9807	-6.05e-08	36.9609	-4.4849e-09		38.1108	-1.78454e-08		37.0007	1.6678e-08		36.9953	1.67597e-08		37.0209	2.8541e-07		2.13268	2.097e-07	3.70067	2.837e-07
37.002	6.44669e-09	37.0208	-5.95003e-08	37.0007	-4.2669e-09		38.1506	-1.68714e-08		37.0415	1.8437e-08		37.0354	1.61788e-08		37.0607	2.87144e-07		2.13467	2.094e-07	3.70463	2.841e-07
37.0406	6.38411e-09	37.0607	-5.03895e-08	37.0407	-4.43932e-09		38.1917	-1.52474e-08		37.0807	1.86661e-08		37.0761	1.56499e-08		37.1007	2.86061e-07		2.13663	2.098e-07	3.70903	2.835e-07
37.0808	5.81763e-09	37.1013	-4.57602e-08	37.0807	-4.58862e-09		38.2306	-1.42444e-08		37.1207	1.89602e-08		37.1155	1.69571e-08		37.1407	2.87627e-07		2.13866	2.078e-07	3.71268	2.833e-07
37.1207	5.96913e-09	37.1406	-4.11557e-08	37.1207	-3.64397e-09		38.2709	-1.54274e-08		37.1606	2.07453e-08		37.1553	1.65652e-08		37.1807	2.86952e-07		2.14066	2.075e-07	3.71667	2.822e-07
37.1607	4.74163e-09	37.1806	-3.61632e-08	37.1608	-2.58385e-09		38.3106	-1.55494e-08		37.2007	2.25214e-08		37.1953	1.53613e-08		37.2209	2.86809e-07		2.14267	2.073e-07	3.72062	2.823e-07
37.2007	4.21414e-09	37.2207	-3.61252e-08	37.2007	-2.08145e-09		38.3507	-1.40934e-08		37.2406	2.24675e-08		37.2353	1.42034e-08		37.2607	2.8234e-07		2.14478	2.059e-07	3.72497	2.801e-07
37.2407	3.94765e-09	37.2607	-3.17543e-08	37.2416	-1.50196e-09		38.3907	-1.33544e-08		37.2806	1.00406e-08		37.2753	1.53606e-08		37.3021	2.82126e-07		2.14875	2.035e-07	3.72863	2.836e-07
37.2808	3.56316e-09	37.3006	-3.02474e-08	37.2806	-1.34838e-09		38.4306	-1.33804e-08		37.3221	1.50968e-09		37.3153	1.45307e-08		37.3407	2.8066e-07		2.15067	2.081e-07	3.73267	2.83e-07
37.3207	3.26166e-09	37.3406	-2.75645e-08	37.3206	-1.06324e-09		38.4715	-1.28224e-08		37.3606	-2.2622e-09		37.3553	1.37928e-08		37.3808	2.80524e-07		2.15267	2.058e-07	3.73662	2.829e-07
37.3617	4.46122e-09	37.3821	-2.67576e-08	37.3607	-1.08042e-09		38.5107	-1.35594e-08		37.4006	-4.5061e-09		37.3958	1.49149e-08		37.4207	2.8119e-07		2.15462	2.054e-07	3.74063	2.826e-07
37.4007	3.99467e-09	37.4207	-2.5594e-08	37.4007	-1.12901e-09		38.5509	-1.23064e-08		37.4407	-3.46101e-09		37.4356	1.45561e-08		37.4607	2.81413e-07		2.15666	2.071e-07	3.74465	2.828e-07
37.4407	2.85617e-09	37.4609	-2.46479e-08	37.4407	-1.0336e-09		38.5907	-1.18504e-08		37.4809	-2.82092e-09		37.4753	1.49932e-08		37.5007	2.78578e-07		2.15862	2.075e-07	3.74867	2.828e-07
37.4807	2.90368e-09	37.5007	-2.41146e-08	37.4807	-9.55103e-10		38.6307	-1.10944e-08		37.5207	-4.27982e-09		37.5153	1.47323e-08		37.5406	2.79697e-07		2.16145	2.083e-07	3.75288	2.834e-07
37.5207	3.79018e-09	37.5407	-2.42181e-08	37.5221	-6.90992e-10		38.6706	-1.16124e-08		37.5607	-4.28173e-09		37.5553	1.40485e-08		37.5808	2.80282e-07		2.16467	2.094e-07	3.75675	2.843e-07
37.5606	4.12469e-09	37.5807	-2.38945e-08	37.5607	-9.29698e-10		38.7107	-1.24064e-08		37.6008	-3.32164e-09		37.5953	1.41396e-08		37.6207	2.83703e-07		2.16663	2.073e-07	3.76067	2.835e-07
37.6007	4.62919e-09	37.6206	-2.28364e-08	37.601	-9.72717e-10		38.7509	-1.17504e-08		37.6407	-2.85554e-09		37.6353	1.35557e-08		37.6613	2.85366e-07		2.16862	2.063e-07	3.76464	2.834e-07
37.6422	4.54579e-09	37.6608	-2.17239e-08	37.6406	-9.6432e-10		38.7907	-1.00044e-08		37.682	-3.11148e-09		37.6753	1.38418e-08		37.7007	2.6088e-07		2.17066	2.078e-07	3.76888	2.845e-07
37.6807	4.00421e-09	37.7007	-2.10034e-08	37.6807	-9.10939e-10		38.8323	-9.42138e-09		37.7207	-5.04136e-09		37.7154	1.3388e-08		37.7407	2.29071e-07		2.17267	2.07e-07	3.77268	2.838e-07
37.7211	3.57674e-09	37.7417	-2.03533e-08	37.7207	-8.35686e-10		38.8706	-9.87138e-09		37.7607	-5.36726e-09		37.7558	1.1115e-08		37.7807	2.16233e-07		2.17466	2.086e-07	3.77667	2.832e-07
37.7607	3.23222e-09	37.7806	-2.01553e-08	37.7606	-8.08312e-10		38.9108	-1.01904e-08		37.8007	-6.30517e-09		37.7953	8.41621e-09		37.8206	2.12508e-07		2.17806	2.108e-07	3.78062	2.838e-07
37.8006	3.03772e-09	37.8207	-1.99972e-08	37.8009	-6.73847e-10		38.9506	-9.13238e-09		37.8406	-4.91608e-09		37.8353	1.03023e-08		37.8607	2.04687e-07		2.18067	2.088e-07	3.78485	2.836e-07
37.8407	3.19423e-09	37.8606	-1.75271e-08	37.8406	-4.95536e-10		38.9906	-8.94938e-09		37.8806	-5.55698e-09		37.8753	1.07645e-08		37.9006	2.08437e-07		2.18268	2.109e-07	3.78876	2.842e-07
37.8807	3.43973e-09	37.9007	-1.73603e-08	37.882	-4.60922e-10		39.0307	-1.01384e-08		37.9207	-5.59889e-09		37.9153	9.82559e-09		37.9421	1.90029e-07		2.18462	2.094e-07	3.79263	2.83e-07
37.9209	3.47325e-09	37.9407	-1.76318e-08	37.9207	-6.99452e-10		39.0706	-9.27138e-09		37.9608	-4.3898e-09		37.9553	8.79772e-09		37.9807	1.8153e-07		2.18666	2.09e-07	3.79666	2.824e-07
37.9606	3.04874e-09	37.9807	-1.60281e-08	37.9608	-6.85674e-10		39.1108	-8.87038e-09		38.0007	-5.5597e-09		37.9953	9.70085e-09		38.0209	1.78544e-07		2.18862	2.094e-07	3.80156	2.82e-07
38.002	3.59833e-09	38.0208	-1.60836e-08	38.0006	-7.85195e-10		39.1506	-8.25938e-09		38.0414	-4.93563e-09		38.0354	9.01396e-09		38.0607	1.71073e-07		2.19083	2.103e-07	3.80469	2.841e-07
38.0406	2.11775e-09	38.0607	-1.53591e-08	38.0407	-7.69704e-10		39.1917	-8.79838e-09		38.0806	-5.03552e-09		38.0761	1.0008e-08		38.1006	1.69005e-07		2.19419	2.096e-07	3.80867	2.854e-07
38.0807	1.36626e-09	38.1015	-1.62274e-08	38.0807	-4.13741e-10		39.2306	-8.61938e-09		38.1206	-4.06642e-09		38.1154	1.01972e-08		38.1407	1.76261e-07		2.19668	2.092e-07	3.81262	2.853e-07
38.1206	2.57176e-09	38.1406	-1.5991e-08	38.1207	-5.69698e-10		39.2707	-8.15438e-09		38.1607	-5.33133e-09		38.1553	9.27235e-09		38.1807	1.71769e-07		2.19867	2.095e-07	3.81806	2.848e-07
38.1607	1.62627e-09	38.1807	-1.43433e-08	38.1608	-7.51579e-10		39.3106	-8.11638e-09		38.2006	-5.15324e-09		38.1953	9.46448e-09		38.2209	1.75698e-07		2.20062	2.101e-07	3.82063	2.85e-07
38.2007	1.23378e-09	38.2207	-1.385e-08	38.2007	-5.05682e-10		39.3507	-7.26938e-09		38.2407	-5.09514e-09		38.2353	9.2996e-09		38.2606	1.71932e-07		2.20263	2.094e-07	3.82469	2.858e-07
38.2406	7.91279e-10	38.2606	-1.41064e-08	38.2413	-2.66471e-10		39.3907	-8.55738e-09		38.2806	-4.86605e-09		38.2753	8.85773e-09		38.302	1.94228e-07		2.20466	2.114e-07	3.82862	2.845e-07
38.2809	1.6708e-09	38.3007	-1.34819e-08	38.2807	-4.20157e-10		39.4307	-7.32338e-09		38.3221	-5.00499e-09		38.3153	8.69585e-09		38.3407	1.98382e-07		2.20678	2.098e-07	3.83394	2.846e-07
38.3206	1.41829e-09	38.3407	-1.24502e-08	38.3207	-1.90824e-10		39.4715	-6.46838e-09		38.3606	-4.36986e-09		38.3553	8.17098e-09		38.3807	2.04309e-07		2.21119	2.078e-07	3.83667	2.86e-07
38.3616	1.13886e-09	38.3821	-1.31225e-08	38.3607	-2.41481e-10		39.5107	-6.72238e-09		38.4009	-5.80078e-09		38.3957	8.18307e-09		38.4206	1.97901e-07		2.21268	2.078e-07	3.84067	2.861e-07
38.4007	5.35304e-10	38.4207	-1.22229e-08	38.4007	-4.95268e-10		39.5511	-5.97938e-09		38.4407	-3.84468e-09		38.4354	8.06723e-09		38.4607	2.0113e-07		2.21462	2.077e-07	3.84468	2.857e-07
38.4407	5.64809e-10	38.4609	-1.17096e-08	38.4407	-4.20915e-10		39.5907	-4.71538e-09		38.4807	-3.82858e-09		38.4753	9.16736e-09		38.5007	2.04932e-07		2.21666	2.056e-07	3.8498	2.852e-07
38.4807	7.27315e-10	38.5006	-1.04411e-08	38.4806	-5.87941e-10		39.6306	-3.34638e-09		38.5207	-3.93849e-09		38.5153	8.40649e-09		38.5406	2.05168e-07		2.21866	2.066e-07	3.85267	2.84e-07
38.5206	1.12882e-09	38.5406	-1.10414e-08	38.5221	-4.15721e-10		39.6706	-3.99338e-09		38.5606	-2.4244e-09		38.5553	6.70362e-09		38.5808	2.02272e-07		2.22062	2.042e-07	3.85663	2.852e-07
38.5607	1.12033e-09	38.5806	-1.06193e-08	38.5607	-3.13417e-10		39.7106	-5.21438e-09		38.6009	-3.71831e-09		38.5953	6.65374e-09		38.6207	2.02031e-07		2.22279	2.039e-07	3.86066	2.855e-07
38.6007	9.61831e-10	38.6207	-9.46607e-09	38.601	-2.91724e-10		39.7509	-3.97638e-09		38.6407	-3.03221e-09		38.6353	5.43387e-09		38.6615	1.80631e-07		2.22667	2.046e-07	3.86554	2.863e-07
38.6422	7.07431e-10	38.6608	-8.65679e-09	38.6407	-2.71811e-10		39.7906	-3.51238e-09		38.6818	-3.81014e-09		38.6753	8.31499e-09		38.7007	1.73873e-07		2.22868	2.043e-07	3.86863	2.866e-07
38.6806	-1.2816e-10	38.7007	-9.04352e-09	38.6806	-2.84577e-10		39.8321	-3.09938e-09		38.7207	-4.53002e-09		38.7154	7.52711e-09		38.7407	1.72733e-07		2.23067	2.027e-07	3.87267	2.854e-07
38.721	8.28371e-10	38.742	-9.67977e-09	38.7206	-3.77084e-10		39.8706	-3.92238e-09		38.7607	-4.38093e-09		38.7557	7.36321e-09		38.7807	1.72532e-07		2.23267	2.03e-07	3.87662	2.861e-07
38.7606	6.5085e-10	38.7806	-9.87057e-09	38.7607	-2.23893e-10		39.9109	-3.09838e-09		38.8006	-4.29984e-09		38.7953	6.90137e-09		38.8207	1.70764e-07		2.23466	2.074e-07	3.88098	2.854e-07
38.8007	1.26336e-09	38.8206	-8.24529e-09	38.8009	-1.67997e-10		39.9507	-3.24338e-09		38.8407	-2.43874e-09		38.8353	7.2525e-09		38.8606	1.73559e-07		2.23666	2.04e-07	3.88465	2.854e-07
38.8406	2.12286e-09	38.8606	-8.57041e-09	38.8406	-2.08205e-10		39.9907	-2.22438e-09		38.8807	-3.18765e-09		38.8753	6.81262e-09		38.9007	1.73678e-07		2.23956	2.04e-07	3.88867	2.849e-07
38.8806	1.66337e-09	38.9007	-8.80433e-09	38.8821	-3.46935e-10		40.0307	-2.62538e-09		38.9206	-2.56856e-09		38.9153	6.07275e-09		38.9421	1.71795e-07		2.24268	2.076e-07	3.89266	2.858e-07
38.9209	2.18989e-09	38.9406	-8.36866e-09	38.9206	-2.2024e-10		40.0706	-3.77338e-09		38.9608	-1.47347e-09		38.9553	6.38688e-09		38.9806	1.70184e-07		2.24467	2.088e-07	3.89692	2.855e-07
38.9606	3.02838e-09	38.9806	-8.79538e-09	38.9609	-7.32648e-11		40.1108	-4.14238e-09		39.0007	-1.28937e-09		38.9953	7.235e-09		39.0209	1.93554e-07		2.24666	2.065e-07	3.90067	2.85e-07
39.002	2.44197e-09	39.0208	-8.2997e-09	39.0006	-1.70804e-10		40.1506	-4.01538e-09		39.0414	-6.88293e-10		39.0354	6.55112e-09		39.0607	1.9872e-07		2.24866	2.039e-07	3.90468	2.842e-07
39.0406	2.94939e-09	39.0607	-6.88243e-09	39.0407	1.34037e-10		40.1917	-4.68938e-09		39.0807	-1.61018e-09		39.076	5.91919e-09		39.1006	2.00996e-07		2.25062	2.025e-07	3.90883	2.85e-07
39.0808	2.6079e-09	39.1014	-7.11551e-09	39.0807	3.10008e-12		40.2307	-4.88538e-09		39.1206	-2.56809e-09		39.1154	6.94637e-09		39.1407	1.99885e-07		2.25267	2.045e-07	3.9128	2.845e-07
39.1206	2.4804e-09	39.1406	-6.95747e-09	39.1207	-2.96471e-11		40.2707	-4.04438e-09		39.1606	-1.501e-09		39.1553	4.98151e-09		39.1807	2.01642e-07		2.25611	2.064e-07	3.91663	2.849e-07
39.1606	1.6749e-09	39.1812	-7.49137e-09	39.1608	-2.00548e-10		40.3107	-2.87338e-09		39.2007	-1.7109e-09		39.1953	4.83064e-09		39.2209	2.01692e-07		2.25863	2.047e-07	3.92066	2.832e-07
39.2007	1.24941e-09	39.2206	-6.16772e-09	39.2007	-3.46961e-10		40.3507	-3.51038e-09		39.2406	2.43191e-10		39.2353	4.66376e-09		39.2606	2.00061e-07		2.26063	2.053e-07	3.92484	2.839e-07
39.2406	7.59916e-10	39.2606	-7.33524e-09	39.2415	-3.33839e-10		40.3907	-2.39038e-09		39.2807	-1.41672e-09		39.2753	4.86589e-09		39.302	1.96926e-07		2.26263	2.073e-07	3.92915	2.854e-07
39.2809	9.95436e-10	39.3006	-7.28037e-09	39.2806	-1.62074e-10		40.4307	-1.90838e-09		39.3221	-8.49655e-10		39.3153	5.85501e-09		39.3406	1.86354e-07		2.26466	2.092e-07	3.93263	2.852e-07
39.3207	4.5993e-10	39.3406	-7.69749e-09	39.3207	-1.82943e-10		40.4715	-3.50338e-09		39.3607	-6.8653e-10		39.3553	6.37314e-09		39.3807	1.74473e-07		2.26662	2.08e-07	3.93667	2.848e-07
39.3616	9.76495e-10	39.382	-8.21854e-09	39.3607	-1.9679e-10		40.5106	-3.63938e-09		39.4009	-1.44044e-09		39.3961	4.1232e-09		39.4206	1.65408e-07		2.26879	2.081e-07	3.94076	2.834e-07
39.4007	7.5094e-10	39.4207	-6.75173e-09	39.4006	-3.47436e-10		40.5511	-3.46438e-09		39.4407	-1.81734e-09		39.4355	4.57637e-09		39.4607	1.67367e-07		2.27228	2.055e-07	3.94469	2.864e-07
39.4407	1.23445e-09	39.4609	-7.33604e-09	39.4406	-3.29783e-10		40.5906	-3.78838e-09		39.4807	-1.31625e-09		39.4753	4.90652e-09		39.5007	1.67608e-07		2.27467	2.052e-07	3.94868	2.86e-07
39.4806	1.34095e-09	39.5007	-7.57078e-09	39.4806	-3.7171e-10		40.6307	-4.02138e-09		39.5207	-1.88216e-09		39.5153	3.44065e-09		39.5406	1.64422e-07		2.27668	2.058e-07	3.95262	2.866e-07
39.5206	1.32045e-09	39.5407	-6.3183e-09	39.5222	-2.81211e-10		40.6707	-4.41338e-09		39.5606	-1.76306e-09		39.5553	5.36578e-09		39.5808	1.66401e-07		2.27866	2.063e-07	3.9568	2.866e-07
39.5606	1.03996e-09	39.5807	-5.81783e-09	39.5607	-2.14366e-10		40.7107	-2.79138e-09		39.6009	-1.91798e-09		39.5953	4.6849e-09		39.6207	1.68449e-07		2.28066	2.038e-07	3.96064	2.861e-07
39.6006	1.16247e-09	39.6207	-6.15655e-09	39.6009	-2.04192e-10		40.7509	-2.95138e-09		39.6407	-2.47088e-09		39.6353	4.41003e-09		39.6615	1.68086e-07		2.28267	2.03e-07	3.96468	2.859e-07
39.6421	1.69106e-09	39.6608	-5.50647e-09	39.6407	-1.5134e-10		40.7906	-4.02538e-09		39.682	-4.29881e-09		39.6753	5.86715e-09		39.7007	1.91522e-07		2.2848	2.038e-07	3.96862	2.855e-07
39.6806	1.90748e-09	39.7007	-5.0556e-09	39.6806	-2.82726e-10		40.8321	-3.23038e-09		39.7206	-3.72769e-09		39.7154	4.57327e-09		39.7413	1.96866e-07		2.28919	2.085e-07	3.97416	2.857e-07
39.7211	1.53601e-09	39.7417	-5.10467e-09	39.7207	-2.21065e-10		40.8706	-2.43338e-09		39.7606	-3.0306e-09		39.7558	4.32736e-09		39.7807	2.03213e-07		2.29264	2.05e-07	3.97663	2.859e-07
39.7607	7.68489e-10	39.7807	-6.68824e-09	39.7607	-2.02692e-10		40.9109	-1.91838e-09		39.8006	-2.9185e-09		39.7953	4.29153e-09		39.8207	2.02773e-07		2.29467	2.074e-07	3.98064	2.859e-07
39.8007	1.193e-09	39.8207	-6.86776e-09	39.8009	-3.75361e-11		40.9506	-3.64738e-09		39.8406	-2.01641e-09		39.8353	4.89366e-09		39.8607	2.0338e-07		2.29666	2.07e-07	3.98468	2.861e-07
39.8407	8.37501e-10	39.8606	-6.71529e-09	39.8406	-1.41825e-10		40.9907	-3.52238e-09		39.8807	-2.48432e-09		39.8753	3.75778e-09		39.9007	2.09089e-07		2.29866	2.053e-07	3.98998	2.855e-07
39.8807	1.20601e-09	39.9007	-7.63801e-09	39.8821	-6.86943e-11		41.0307	-3.31238e-09		39.9206	-1.17522e-09		39.9153	3.82891e-09		39.9421	2.05045e-07		2.30072	2.076e-07	3.99264	2.847e-07
39.9208	5.61522e-10	39.9406	-5.42874e-09	39.9207	-1.9094e-10		41.0707	-2.84638e-09		39.9608	-1.69313e-09		39.9553	4.12404e-09		39.9806	2.01302e-07		2.30463	2.072e-07	3.99667	2.857e-07
39.9606	1.49101e-09	39.9806	-6.49626e-09	39.9608	-1.80943e-10		41.1108	-3.80638e-09		40.0007	-1.14604e-09		39.9953	3.42416e-09		40.0209	2.02529e-07		2.30667	2.047e-07	4.00066	2.86e-07
40.002	8.91604e-10	40.0208	-6.13338e-09	40.0007	6.27952e-11		41.1507	-2.52938e-09		40.0414	-2.41596e-09		40.0355	4.66528e-09		40.0606	1.85449e-07		2.30866	2.034e-07	4.00609	2.856e-07
40.0407	7.44027e-10	40.0606	-5.93451e-09	40.0407	6.16381e-11		41.1917	-3.15438e-09		40.0807	-2.52585e-09		40.0761	3.46134e-09		40.1006	1.79492e-07		2.31062	2.021e-07	4.00864	2.866e-07
40.0809	5.13545e-10	40.1014	-4.15399e-09	40.0807	-2.84391e-11		41.2306	-2.83538e-09		40.1206	-2.06576e-09		40.1153	2.87154e-09		40.1407	1.7466e-07		2.31267	2.016e-07	4.01263	2.859e-07
40.1207	3.00389e-11	40.1407	-2.96555e-09	40.1207	-1.53076e-10		41.2707	-2.67838e-09		40.1606	-2.98066e-09		40.1553	3.37567e-09		40.1807	1.73116e-07		2.31462	2.024e-07	4.01667	2.874e-07
40.1606	1.43541e-10	40.1807	-3.52107e-09	40.1608	-8.07984e-11		41.3107	-1.77738e-09		40.2007	-3.03557e-09		40.1953	1.8288e-09		40.2208	1.72145e-07		2.3168	2.01e-07	4.02144	2.868e-07
40.2007	-2.5795e-10	40.2207	-3.5726e-09	40.2007	-1.03461e-10		41.3507	-1.49538e-09		40.2407	-2.98048e-09		40.2353	3.78092e-09		40.2606	1.71278e-07		2.32068	2.015e-07	4.02465	2.858e-07
40.2407	3.48555e-10	40.2607	-3.65532e-09	40.2416	-1.6369e-10		41.3906	-1.42338e-09		40.2806	-3.85338e-09		40.2754	2.90405e-09		40.3018	1.69719e-07		2.32268	2.027e-07	4.02868	2.856e-07
40.2809	3.64071e-10	40.3006	-2.85405e-09	40.2806	-2.12603e-10		41.4307	-3.12377e-10		40.322	-4.28532e-09		40.3153	3.44317e-09		40.3407	1.69947e-07		2.32466	2.011e-07	4.03267	2.862e-07
40.3206	1.00564e-10	40.3406	-4.65997e-09	40.3207	-3.45342e-10		41.4722	-4.25377e-10		40.3607	-2.8072e-09		40.3553	3.5423e-09		40.3809	1.8035e-07		2.32666	2.047e-07	4.0374	2.857e-07
40.3616	-3.55871e-10	40.3821	-4.93222e-09	40.3606	-4.53148e-10		41.5106	-4.16377e-10		40.4008	-3.52611e-09		40.3961	3.15436e-09		40.4206	1.95996e-07		2.32866	2.059e-07	4.04063	2.865e-07
40.4006	2.02575e-10	40.4206	-4.58462e-09	40.4007	-2.29576e-10		41.5511	-2.80377e-10		40.4406	-2.98101e-09		40.4355	3.49854e-09		40.4606	2.03305e-07		2.33062	2.023e-07	4.04464	2.868e-07
40.4406	-2.1092e-10	40.4609	-3.96413e-09	40.4407	-1.47574e-10		41.5906	4.46623e-10		40.4806	-1.46691e-09		40.4753	1.52568e-09		40.5007	2.04239e-07		2.33411	2.055e-07	4.04862	2.859e-07
40.4807	1.03588e-10	40.5007	-3.32206e-09	40.4806	-1.06159e-10		41.6307	7.51623e-10		40.5207	-2.80182e-09		40.5153	1.99781e-09		40.5406	2.03374e-07		2.33667	2.038e-07	4.05308	2.867e-07
40.5207	2.45094e-10	40.5406	-2.69199e-09	40.5221	-1.1673e-10		41.6706	-2.69377e-10		40.5607	-1.91773e-09		40.5553	2.73293e-09		40.5808	2.02389e-07		2.33863	2.023e-07	4.05667	2.869e-07
40.5606	3.23597e-10	40.5806	-1.51151e-09	40.5606	-1.03523e-10		41.7107	-7.86377e-10		40.6009	-2.49264e-09		40.5953	2.85706e-09		40.6207	2.06858e-07		2.34062	2.051e-07	4.06067	2.863e-07
40.6006	3.73101e-10	40.6207	-2.67343e-09	40.6009	7.71088e-11		41.7509	-3.98377e-10		40.6407	-2.09954e-09		40.6353	2.66719e-09		40.6614	2.05366e-07		2.34267	2.043e-07	4.06463	2.857e-07
40.6421	6.32701e-10	40.6608	-2.32735e-09	40.6406	1.46072e-10		41.7907	-5.28377e-10		40.6817	-1.56347e-09		40.6753	2.66431e-09		40.7007	2.05141e-07		2.34466	2.043e-07	4.06892	2.863e-07
40.6807	4.31116e-10	40.7007	-7.46876e-10	40.6806	1.36185e-10		41.8322	-2.32438e-09		40.7206	-1.58355e-10		40.7154	3.60843e-09		40.7406	1.83137e-07		2.34662	2.04e-07	4.07267	2.862e-07
40.7211	3.21645e-10	40.7421	-1.86072e-09	40.7207	1.74862e-11		41.8707	-6.20377e-10		40.7607	-4.43262e-10		40.7558	2.00652e-09		40.7807	1.74068e-07		2.35003	2.043e-07	4.07667	2.858e-07
40.7607	5.90126e-10	40.7807	-1.71632e-09	40.7607	1.74991e-11		41.9108	-1.59638e-09		40.8006	8.01832e-10		40.7953	1.49569e-09		40.8206	1.72441e-07		2.35268	2.05e-07	4.08087	2.859e-07
40.8006	6.82629e-10	40.8206	-1.24545e-09	40.8009	2.86644e-11		41.9507	-3.06377e-10		40.8407	1.04692e-09		40.8353	1.97082e-09		40.8607	1.70163e-07		2.35463	2.067e-07	4.0847	2.853e-07
40.8406	-2.65865e-10	40.8606	-8.4737e-10	40.8406	-3.42235e-11		41.9907	4.32623e-10		40.8807	1.65602e-09		40.8753	1.43395e-09		40.9007	1.69292e-07		2.35666	2.086e-07	4.08867	2.866e-07
40.8807	7.52643e-10	40.9007	-4.10091e-10	40.8821	-4.92024e-11		42.0307	-8.20977e-10		40.9206	1.25111e-09		40.9153	1.00207e-09		40.9421	1.67562e-07		2.35862	2.09e-07	4.09266	2.856e-07
40.9209	5.76162e-10	40.9406	-1.35682e-09	40.9207	-2.18696e-11		42.0707	-1.40227e-09		40.9608	1.5752e-09		40.9553	8.62197e-10		40.9807	1.70272e-07		2.36062	2.113e-07	4.09689	2.861e-07
40.9606	5.64651e-10	40.9806	-2.65874e-09	40.9609	-1.18345e-10		42.1109	-1.74354e-09		41.0006	6.40299e-10		40.9953	8.75323e-10		41.0207	1.68029e-07		2.36291	2.124e-07	4.10068	2.852e-07
41.002	-4.06759e-10	41.0209	-2.91505e-09	41.0007	-2.37339e-11		42.1507	-7.20863e-10		41.0414	1.72138e-09		41.0355	1.02438e-10		41.0607	1.77888e-07		2.36718	2.102e-07	4.10464	2.853e-07
41.0406	5.54662e-10	41.0607	-3.53938e-09	41.0407	3.15389e-11		42.1916	-6.06998e-10		41.0807	1.46348e-09		41.0761	1.01951e-09		41.1007	2.01798e-07		2.36868	2.115e-07	4.10866	2.845e-07
41.0807	-4.28292e-11	41.1012	-3.66208e-09	41.0807	-3.29783e-11		42.2306	-6.45461e-10		41.1206	1.23658e-09		41.1154	3.61699e-10		41.1407	2.06203e-07		2.37062	2.11e-07	4.11284	2.854e-07
41.1207	1.24568e-09	41.1407	-4.04403e-09	41.1207	-8.62455e-11		42.2707	1.9525e-10		41.1607	-6.78329e-10		41.1553	3.93831e-10		41.1806	2.06995e-07		2.37267	2.091e-07	4.11691	2.841e-07
41.1607	7.72181e-10	41.1806	-3.60756e-09	41.1609	-3.38587e-11		42.3106	3.79948e-10		41.2007	-1.83235e-10		41.1953	-1.20504e-09		41.2208	2.07733e-07		2.37466	2.107e-07	4.12067	2.845e-07
41.2006	4.68412e-12	41.2207	-3.68628e-09	41.2006	-2.84384e-11		42.3507	2.65918e-12		41.2407	-5.22142e-10		41.2353	-5.75208e-10		41.2607	2.12785e-07		2.37666	2.067e-07	4.12468	2.851e-07
41.2407	2.43192e-10	41.2607	-1.6386e-09	41.2414	7.79284e-11		42.3907	9.29364e-10		41.2806	-2.34047e-10		41.2753	-2.78128e-10		41.302	2.06623e-07		2.37886	2.103e-07	4.12876	2.85e-07
41.2808	-3.88647e-11	41.3006	-3.03172e-09	41.2807	-4.01141e-11		42.4307	1.26307e-09		41.322	1.17701e-09		41.3153	-2.40323e-11		41.3406	2.07313e-07		2.38268	2.09e-07	4.13268	2.846e-07
41.3207	-2.57909e-10	41.3406	-2.87285e-09	41.3207	-3.70413e-11		42.4722	-8.08698e-09		41.3606	6.61391e-11		41.3553	1.24048e-10		41.3807	2.05207e-07		2.38463	2.1e-07	4.13667	2.849e-07
41.3614	-1.73037e-10	41.3821	-1.1499e-09	41.3607	-1.17754e-11		42.5107	-5.12695e-08		41.4009	1.29226e-10		41.3961	-5.91527e-11		41.4207	2.04525e-07		2.38667	2.104e-07	4.14067	2.861e-07
41.4007	-6.78026e-10	41.4206	-6.02295e-10	41.4007	-7.57947e-11		42.5511	-5.04917e-08		41.4407	-5.55675e-10		41.4354	6.57208e-10		41.4607	1.79676e-07		2.38866	2.09e-07	4.14615	2.849e-07
41.4406	-7.8508e-10	41.4609	-9.54602e-10	41.4407	5.28762e-11		42.5907	-4.97291e-08		41.4806	1.09242e-09		41.4753	1.27523e-08		41.5007	1.79388e-07		2.39066	2.064e-07	4.14863	2.845e-07
41.4806	-6.62138e-10	41.5007	-4.18938e-10	41.4807	9.77568e-11		42.6307	-5.04654e-08		41.5206	4.52513e-10		41.5153	1.77224e-08		41.5406	1.76146e-07		2.39263	2.063e-07	4.15267	2.854e-07
41.5207	3.51799e-10	41.5406	-6.54464e-10	41.5221	1.13506e-10		42.6706	-5.06297e-08		41.5606	-1.04139e-09		41.5553	2.19005e-08		41.5808	1.7393e-07		2.39479	2.057e-07	4.15666	2.852e-07
41.5607	2.16741e-10	41.5807	-7.56005e-10	41.5606	-2.35325e-11		42.7107	-4.9535e-08		41.6009	-1.98306e-10		41.5953	2.49066e-08		41.6206	1.73445e-07		2.39864	2.076e-07	4.16232	2.852e-07
41.6007	3.99683e-10	41.6206	-1.10217e-09	41.601	-1.55406e-10		42.7509	-4.95383e-08		41.6407	-1.63208e-10		41.6353	2.57217e-08		41.6614	1.74818e-07		2.40067	2.071e-07	4.16469	2.843e-07
41.6421	-4.74524e-10	41.6609	3.74898e-10	41.6407	5.11978e-12		42.7906	-4.64036e-08		41.6819	-1.30014e-09		41.6753	2.77258e-08		41.7007	1.75545e-07		2.40268	2.062e-07	4.16863	2.839e-07
41.6807	-2.75434e-10	41.7007	-9.44877e-11	41.6807	9.68005e-11		42.8323	-5.05376e-08		41.7207	-6.73022e-10		41.7154	2.76648e-08		41.7407	1.71859e-07		2.40466	2.048e-07	4.17262	2.847e-07
41.7207	4.06502e-10	41.7419	6.21884e-10	41.7206	1.7732e-10		42.8706	-4.61762e-08		41.7606	-3.43927e-10		41.7558	2.79378e-08		41.7807	1.78668e-07		2.40662	2.085e-07	4.17769	2.841e-07
41.7606	6.29453e-10	41.7806	-1.94812e-10	41.7607	1.11052e-10		42.9106	-4.59895e-08		41.8007	6.21165e-10		41.7953	2.6961e-08		41.8206	2.00717e-07		2.40866	2.114e-07	4.18067	2.855e-07
41.8007	6.99391e-10	41.8207	-6.52168e-10	41.8009	1.98867e-10		42.9507	-4.57928e-08		41.8406	4.28372e-10		41.8353	2.82261e-08		41.8607	1.99628e-07		2.4115	2.103e-07	4.18469	2.845e-07
41.8407	1.43322e-11	41.8606	-1.48633e-09	41.8407	2.59763e-10		42.9906	-4.84771e-08		41.8807	3.70279e-10		41.8753	2.78452e-08		41.9007	1.99783e-07		2.41472	2.061e-07	4.18866	2.854e-07
41.8806	-3.53722e-10	41.9007	-6.6049e-10	41.8819	-4.72323e-11		43.0306	-4.47444e-08		41.9207	-9.2181e-10		41.9153	3.06483e-08		41.9421	2.05778e-07		2.41667	2.087e-07	4.19358	2.842e-07
41.9209	-1.04781e-09	41.9407	-1.83945e-09	41.9207	2.83735e-10		43.0707	-4.72107e-08		41.9609	-3.95917e-10		41.9553	2.94224e-08		41.9806	2.0137e-07		2.41863	2.087e-07	4.19667	2.849e-07
41.9606	-1.03839e-10	41.9807	-1.22961e-09	41.9607	1.06677e-10		43.1108	-4.74769e-08		42.0007	2.54011e-10		41.9953	3.11465e-08		42.0209	2.04309e-07		2.42062	2.066e-07	4.20063	2.848e-07
42.002	-1.2503e-10	42.0209	5.38468e-11	42.0007	4.50865e-11		43.1507	-4.69203e-08		42.0414	7.59851e-10		42.0355	3.15685e-08		42.0606	2.00431e-07		2.42267	2.063e-07	4.20468	2.847e-07
42.0406	4.94905e-09	42.0607	-1.58139e-08	42.0407	5.24372e-11		43.1917	-4.65454e-08		42.0807	-9.81167e-10		42.076	3.08404e-08		42.1007	2.00539e-07		2.42462	2.041e-07	4.20932	2.841e-07
42.0807	4.91398e-09	42.1014	-3.29648e-08	42.0807	3.44797e-12		43.2307	-4.64098e-08		42.1211	6.57022e-11		42.1153	3.14627e-08		42.1407	1.89312e-07		2.428	2.043e-07	4.21263	2.844e-07
42.1207	4.63492e-09	42.1406	-4.59119e-08	42.1206	-2.25036e-09		43.2707	-4.65881e-08		42.1606	2.52659e-10		42.1553	3.13208e-08		42.1806	1.73312e-07		2.43067	2.037e-07	4.21667	2.841e-07
42.1606	5.11787e-09	42.1807	-4.71052e-08	42.1608	-3.82431e-09		43.3106	-4.62204e-08		42.2007	9.06566e-10		42.1953	3.15089e-08		42.2208	1.69019e-07		2.43264	2.054e-07	4.22062	2.839e-07
42.2007	5.29481e-09	42.2206	-4.8261e-08	42.2007	-3.77898e-09		43.3506	-4.59487e-08		42.2407	6.47477e-10		42.2353	3.0128e-08		42.2607	1.67004e-07		2.43462	2.016e-07	4.22475	2.853e-07
42.2407	5.02175e-09	42.2606	-5.41095e-08	42.2413	-3.49838e-09		43.3906	-4.7176e-08		42.2807	2.18654e-08		42.2753	2.89911e-08		42.302	1.76157e-07		2.43666	2.047e-07	4.22868	2.863e-07
42.2808	4.66368e-09	42.3007	-5.14077e-08	42.2807	-3.53379e-09		43.4307	-5.06553e-08		42.322	2.03372e-08		42.3153	3.19182e-08		42.3406	1.73504e-07		2.43866	2.061e-07	4.23267	2.857e-07
42.3207	4.26063e-09	42.3407	-5.93571e-08	42.3206	-3.82866e-09		43.4722	-4.70504e-08		42.3607	1.91992e-08		42.3553	3.21822e-08		42.3807	1.67721e-07		2.44085	2.054e-07	4.23662	2.864e-07
42.3616	5.52148e-09	42.382	-5.38655e-08	42.3606	-4.27887e-09		43.5106	-4.81069e-08		42.4009	1.92301e-08		42.3961	3.1495e-08		42.4206	1.68042e-07		2.44398	2.094e-07	4.24088	2.874e-07
42.4006	4.95952e-09	42.4207	-5.44774e-08	42.4007	-4.36773e-09		43.5508	-4.76272e-08		42.4406	2.0217e-08		42.4355	3.32934e-08		42.4607	1.68056e-07		2.44668	2.073e-07	4.24464	2.863e-07
42.4409	3.75143e-09	42.4608	-5.58739e-08	42.4407	-4.47864e-09		43.5906	-4.87935e-08		42.4807	1.89939e-08		42.4753	3.35585e-08		42.5007	1.92406e-07		2.44867	2.083e-07	4.24867	2.874e-07
42.4807	3.6044e-09	42.5007	-5.56649e-08	42.4806	-4.75038e-09		43.6307	-4.86798e-08		42.5206	1.68469e-08		42.5153	3.30546e-08		42.5407	1.95553e-07		2.45062	2.078e-07	4.25292	2.883e-07
42.5207	6.66734e-09	42.5407	-5.48895e-08	42.5221	-4.70826e-09		43.6707	-4.98881e-08		42.5607	1.84188e-08		42.5553	3.34147e-08		42.5809	1.99646e-07		2.45267	2.066e-07	4.25719	2.863e-07
42.5607	6.56728e-09	42.5806	-5.40188e-08	42.5606	-4.97867e-09		43.7107	-4.74814e-08		42.6009	1.93256e-08		42.5953	3.39608e-08		42.6206	2.03888e-07		2.45462	2.079e-07	4.26066	2.877e-07
42.6007	5.54022e-09	42.6207	-5.3301e-08	42.601	-4.71059e-09		43.7508	-4.72347e-08		42.6407	2.14426e-08		42.6353	3.56149e-08		42.6612	2.04912e-07		2.4569	2.072e-07	4.26468	2.875e-07
42.6421	5.95902e-09	42.6609	-5.22135e-08	42.6407	-4.6595e-09		43.7906	-4.7642e-08		42.6816	2.02304e-08		42.6753	3.6619e-08		42.7007	2.02419e-07		2.46077	2.095e-07	4.26895	2.867e-07
42.6807	6.78211e-09	42.7007	-5.37357e-08	42.6807	-4.48619e-09		43.8322	-4.5726e-08		42.7207	1.91224e-08		42.7154	3.6546e-08		42.7407	2.07257e-07		2.46268	2.092e-07	4.27269	2.862e-07
42.721	8.46602e-09	42.7419	-5.07153e-08	42.7207	-4.65146e-09		43.8707	-4.75986e-08		42.7607	1.89753e-08		42.7557	3.6476e-08		42.7807	2.09104e-07		2.46467	2.076e-07	4.27667	2.859e-07
42.7606	8.93899e-09	42.7807	-5.01816e-08	42.7607	-4.54934e-09		43.9108	-4.90738e-08		42.8007	2.06522e-08		42.7953	3.65892e-08		42.8207	2.01694e-07		2.46666	2.081e-07	4.28066	2.862e-07
42.8007	8.81593e-09	42.8207	-5.57094e-08	42.8009	-4.53298e-09		43.9507	-4.51742e-08		42.8407	1.87021e-08		42.8353	3.60013e-08		42.8607	1.78518e-07		2.46866	2.083e-07	4.28481	2.858e-07
42.8407	8.77787e-09	42.8607	-5.05971e-08	42.8406	-4.91192e-09		43.9907	-4.82555e-08		42.8806	1.60921e-08		42.8753	3.70074e-08		42.9007	1.73301e-07		2.47062	2.079e-07	4.28868	2.865e-07
42.8807	6.90581e-09	42.9006	-5.37689e-08	42.8821	-4.40603e-09		44.0307	-4.59268e-08		42.9207	1.4359e-08		42.9153	3.60325e-08		42.942	1.74172e-07		2.47286	2.081e-07	4.29267	2.866e-07
42.9209	7.99173e-09	42.9406	-5.25007e-08	42.9207	-4.4411e-09		44.0706	-4.55521e-08		42.9608	1.66139e-08		42.9553	3.73396e-08		42.9806	1.72931e-07		2.47667	2.062e-07	4.29662	2.874e-07
42.9607	7.8707e-09	42.9807	-5.49004e-08	42.9607	-4.64543e-09		44.1108	-4.54823e-08		43.0007	1.59848e-08		42.9953	3.63317e-08		43.0209	1.72969e-07		2.47868	2.069e-07	4.30158	2.874e-07
43.0019	7.72251e-09	43.0208	-5.32266e-08	43.0006	-4.75724e-09		44.1506	-4.44686e-08		43.0414	1.66226e-08		43.0354	3.55247e-08		43.0606	1.71076e-07		2.48062	2.078e-07	4.30469	2.868e-07
43.0407	6.40558e-09	43.0607	-5.55743e-08	43.0406	-5.08612e-09		44.1914	-4.65328e-08		43.0806	1.47846e-08		43.076	3.47736e-08		43.1007	1.73194e-07		2.48267	2.108e-07	4.30862	2.879e-07
43.0807	7.72252e-09	43.1013	-5.62588e-08	43.0807	-4.92046e-09		44.2307	-4.86702e-08		43.1207	1.58995e-08		43.1155	3.50859e-08		43.1407	1.71018e-07		2.48466	2.094e-07	4.31266	2.871e-07
43.1206	7.92647e-09	43.1407	-5.73363e-08	43.1207	-4.77838e-09		44.2707	-4.41765e-08		43.1606	1.85574e-08		43.1553	3.3758e-08		43.1807	1.75686e-07		2.48662	2.09e-07	4.31803	2.874e-07
43.1607	7.98041e-09	43.1806	-5.80552e-08	43.1609	-4.38322e-09		44.3107	-4.83868e-08		43.2007	1.58013e-08		43.1953	3.37801e-08		43.2209	1.97797e-07		2.4888	2.087e-07	4.32068	2.874e-07
43.2007	7.82935e-09	43.2206	-5.3507e-08	43.2007	-4.66072e-09		44.3507	-4.60561e-08		43.2407	1.79062e-08		43.2353	3.62952e-08		43.2607	2.0037e-07		2.49268	2.074e-07	4.32468	2.866e-07
43.2406	7.39129e-09	43.2607	-5.09268e-08	43.2415	-4.65344e-09		44.3907	-4.24124e-08		43.2807	1.80122e-08		43.2753	3.50753e-08		43.3019	2.00803e-07		2.49467	2.093e-07	4.32866	2.853e-07
43.2808	7.77722e-09	43.3007	-5.79489e-08	43.2806	-4.73449e-09		44.4306	-4.54907e-08		43.322	1.69659e-08		43.3153	3.53454e-08		43.3406	2.00865e-07		2.49662	2.09e-07	4.33395	2.854e-07
43.3206	7.98718e-09	43.3406	-5.94863e-08	43.3207	-4.67584e-09		44.4721	-4.45238e-08		43.3607	1.7e-08		43.3553	3.53405e-08		43.3807	2.05364e-07		2.49866	2.112e-07	4.33668	2.852e-07
43.3615	8.34103e-09	43.382	-5.89803e-08	43.3606	-4.64698e-09		44.5107	-4.57933e-08		43.4009	1.63669e-08		43.3961	3.54762e-08		43.4207	2.04013e-07		2.50066	2.124e-07	4.34062	2.866e-07
43.4006	8.02406e-09	43.4207	-5.70866e-08	43.4007	-4.45225e-09		44.5511	-4.70765e-08		43.4406	1.86178e-08		43.4355	3.50376e-08		43.4607	2.04515e-07		2.50267	2.128e-07	4.34464	2.847e-07
43.4407	8.051e-09	43.4609	-5.62583e-08	43.4407	-4.45471e-09		44.5907	-4.59519e-08		43.4806	1.69057e-08		43.4753	3.69157e-08		43.5007	2.0355e-07		2.50611	2.132e-07	4.34967	2.845e-07
43.4806	7.63894e-09	43.5006	-5.38605e-08	43.4807	-4.55086e-09		44.6307	-4.69332e-08		43.5206	1.58166e-08		43.5153	3.53018e-08		43.5407	1.90172e-07		2.50867	2.15e-07	4.35268	2.861e-07
43.5207	9.06288e-09	43.5406	-5.36363e-08	43.5222	-4.74139e-09		44.6707	-4.78075e-08		43.5606	1.97785e-08		43.5553	3.61729e-08		43.5808	1.77157e-07		2.51063	2.124e-07	4.35662	2.865e-07
43.5606	8.83883e-09	43.5806	-5.2008e-08	43.5606	-4.79419e-09		44.7107	-4.58908e-08		43.6009	2.20714e-08		43.5953	3.7051e-08		43.6207	1.72572e-07		2.51267	2.118e-07	4.36062	2.855e-07
43.6007	7.97576e-09	43.6207	-5.28414e-08	43.6009	-4.6593e-09		44.7509	-4.7312e-08		43.6407	1.97814e-08		43.6353	3.89191e-08		43.6614	1.6238e-07		2.51462	2.103e-07	4.3655	2.862e-07
43.6422	9.02956e-09	43.6609	-5.19219e-08	43.6407	-4.75923e-09		44.7907	-5.03434e-08		43.6819	2.23771e-08		43.6753	3.82272e-08		43.7007	1.66017e-07		2.51662	2.1e-07	4.36868	2.85e-07
43.6807	8.04765e-09	43.7007	-4.85881e-08	43.6806	-4.67628e-09		44.8319	-4.94615e-08		43.7207	2.12482e-08		43.7154	3.69042e-08		43.7406	1.66645e-07		2.51879	2.081e-07	4.37262	2.86e-07
43.7207	6.88858e-09	43.7418	-5.07966e-08	43.7207	-4.84776e-09		44.8706	-4.7061e-08		43.7607	2.05421e-08		43.7556	3.57342e-08		43.7807	1.75187e-07		2.52205	2.104e-07	4.37666	2.857e-07
43.7606	6.36353e-09	43.7806	-5.3766e-08	43.7607	-4.57104e-09		44.9109	-4.91162e-08		43.8006	1.8417e-08		43.7956	3.52073e-08		43.8207	1.71251e-07		2.52468	2.083e-07	4.38115	2.866e-07
43.8007	7.09747e-09	43.8206	-5.23842e-08	43.8009	-4.91829e-09		44.9506	-4.74346e-08		43.8407	1.94279e-08		43.8353	3.40795e-08		43.8607	1.70407e-07		2.52667	2.078e-07	4.38469	2.864e-07
43.8406	7.82342e-09	43.8607	-5.90232e-08	43.8406	-4.59873e-09		44.9906	-4.64828e-08		43.8807	1.95658e-08		43.8753	3.54336e-08		43.9007	1.92593e-07		2.52866	2.093e-07	4.38866	2.857e-07
43.8806	7.78336e-09	43.9007	-6.12341e-08	43.8818	-4.68379e-09		45.0307	-4.57571e-08		43.9207	1.92767e-08		43.9153	3.51367e-08		43.9421	1.98123e-07		2.53066	2.104e-07	4.39262	2.868e-07
43.9209	7.01327e-09	43.9406	-5.90955e-08	43.9207	-4.48206e-09		45.0707	-4.90764e-08		43.9609	2.07306e-08		43.9554	3.46508e-08		43.9807	2.02275e-07		2.53267	2.131e-07	4.39689	2.874e-07
43.9607	6.87824e-09	43.9806	-5.02288e-08	43.9607	-4.43646e-09		45.1108	-4.67687e-08		44.0007	1.88956e-08		43.9953	3.34529e-08		44.0209	2.0277e-07		2.53483	2.13e-07	4.40066	2.865e-07
44.0021	7.12503e-09	44.0209	-5.47358e-08	44.0007	-4.50255e-09		45.1506	-4.7533e-08		44.0414	1.85384e-08		44.0354	3.24059e-08		44.0607	2.01325e-07		2.53914	2.112e-07	4.40469	2.868e-07
44.0406	6.78213e-09	44.0607	-5.26908e-08	44.0407	-4.69473e-09		45.1916	-4.40912e-08		44.0807	1.91514e-08		44.076	3.27408e-08		44.1006	2.03174e-07		2.54067	2.092e-07	4.40883	2.859e-07
44.0807	6.74806e-09	44.1013	-5.31521e-08	44.0807	-4.57397e-09		45.2307	-4.50046e-08		44.1206	2.07593e-08		44.1154	3.32261e-08		44.1407	2.04804e-07		2.54263	2.091e-07	4.41282	2.858e-07
44.1207	6.22e-09	44.1407	-5.29471e-08	44.1207	-4.59344e-09		45.2707	-4.33399e-08		44.1607	1.91682e-08		44.1553	3.44732e-08		44.1806	2.01868e-07		2.54462	2.097e-07	4.41668	2.862e-07
44.1606	6.91795e-09	44.1811	-5.58588e-08	44.1608	-4.68212e-09		45.3106	-4.45482e-08		44.2006	1.83711e-08		44.1953	3.19723e-08		44.2209	1.9984e-07		2.54666	2.053e-07	4.42066	2.863e-07
44.2006	8.23889e-09	44.2206	-5.49082e-08	44.2006	-4.58306e-09		45.3506	-4.55315e-08		44.2406	1.5645e-08		44.2353	3.24444e-08		44.2607	1.77244e-07		2.54866	2.074e-07	4.42484	2.859e-07
44.2407	6.14183e-09	44.2607	-5.45944e-08	44.2415	-4.87405e-09		45.3906	-5.04818e-08		44.2806	1.86289e-08		44.2753	3.26625e-08		44.3017	1.70236e-07		2.55085	2.098e-07	4.42918	2.871e-07
44.2808	7.11876e-09	44.3006	-5.92685e-08	44.2806	-4.69274e-09		45.4307	-4.54621e-08		44.3215	1.78118e-08		44.3153	3.34656e-08		44.3407	1.75753e-07		2.55463	2.078e-07	4.43263	2.869e-07
44.3206	6.80172e-09	44.3407	-5.70931e-08	44.3206	-4.73453e-09		45.4721	-4.62911e-08		44.3606	1.66358e-08		44.3553	3.36666e-08		44.3807	1.69607e-07		2.55668	2.089e-07	4.43664	2.859e-07
44.3616	6.86457e-09	44.382	-5.43119e-08	44.3606	-5.05541e-09		45.5106	-4.48597e-08		44.4009	1.96236e-08		44.396	3.33965e-08		44.4207	1.63575e-07		2.55863	2.086e-07	4.44076	2.858e-07
44.4007	8.1566e-09	44.4207	-5.71438e-08	44.4007	-4.67429e-09		45.551	-5.12269e-08		44.4406	1.90736e-08		44.4355	3.15478e-08		44.4608	1.68127e-07		2.56066	2.085e-07	4.44469	2.858e-07
44.4407	7.36854e-09	44.4608	-5.67044e-08	44.4407	-4.8068e-09		45.5907	-4.94553e-08		44.4806	1.91415e-08		44.4753	3.32279e-08		44.5007	1.71288e-07		2.56263	2.11e-07	4.44867	2.85e-07
44.4807	7.84948e-09	44.5007	-5.72057e-08	44.4807	-4.93634e-09		45.6306	-4.76066e-08		44.5207	1.92294e-08		44.5153	3.4339e-08		44.5406	1.73249e-07		2.56466	2.097e-07	4.45268	2.844e-07
44.5206	8.63743e-09	44.5407	-5.82799e-08	44.5222	-4.86344e-09		45.6707	-4.75259e-08		44.5607	2.00393e-08		44.5553	3.40941e-08		44.5808	1.80432e-07		2.56679	2.087e-07	4.45676	2.846e-07
44.5606	8.86337e-09	44.5807	-5.36116e-08	44.5607	-5.0561e-09		45.7107	-4.80852e-08		44.6009	1.60782e-08		44.5953	3.25652e-08		44.6207	1.96894e-07		2.57068	2.065e-07	4.46068	2.849e-07
44.6007	8.1753e-09	44.6206	-5.3001e-08	44.6009	-4.67848e-09		45.7509	-4.90734e-08		44.6406	1.80021e-08		44.6353	3.24713e-08		44.6611	2.05586e-07		2.57268	2.067e-07	4.46468	2.845e-07
44.6422	8.4671e-09	44.6609	-5.43791e-08	44.6407	-4.83061e-09		45.7907	-4.30798e-08		44.6818	1.83029e-08		44.6753	3.34603e-08		44.7006	2.08408e-07		2.57466	2.096e-07	4.46862	2.849e-07
44.6807	7.45719e-09	44.7007	-5.56781e-08	44.6806	-4.95061e-09		45.8322	-4.74118e-08		44.7207	1.9935e-08		44.7154	3.38184e-08		44.7407	2.04837e-07		2.57666	2.092e-07	4.47417	2.835e-07
44.721	9.5401e-09	44.7419	-5.29554e-08	44.7207	-4.85245e-09		45.8706	-5.00393e-08		44.7607	1.98129e-08		44.7557	3.53054e-08		44.7807	2.08432e-07		2.57866	2.105e-07	4.47663	2.848e-07
44.7607	8.03607e-09	44.7806	-5.46913e-08	44.7607	-4.78192e-09		45.9106	-4.95186e-08		44.8006	1.98478e-08		44.7956	3.53905e-08		44.8207	2.04048e-07		2.58066	2.094e-07	4.48066	2.851e-07
44.8006	7.90302e-09	44.8207	-5.73942e-08	44.8008	-4.89526e-09		45.9507	-4.85809e-08		44.8407	1.91327e-08		44.8353	3.50597e-08		44.8607	2.06792e-07		2.58413	2.088e-07	4.48468	2.848e-07
44.8407	8.57495e-09	44.8607	-5.26412e-08	44.8407	-4.88755e-09		45.9907	-4.48222e-08		44.8807	1.66106e-08		44.8753	3.48358e-08		44.9007	2.02705e-07		2.58668	2.085e-07	4.48999	2.858e-07
44.8807	7.6629e-09	44.9007	-5.42745e-08	44.8819	-4.98665e-09		46.0307	-4.60535e-08		44.9207	1.83525e-08		44.9153	3.61789e-08		44.9421	1.89079e-07		2.58863	2.093e-07	4.49268	2.843e-07
44.9209	6.83482e-09	44.9407	-5.27159e-08	44.9207	-4.6582e-09		46.0707	-4.39548e-08		44.9608	1.82004e-08		44.9553	3.4773e-08		44.9807	1.71675e-07		2.59062	2.084e-07	4.49667	2.862e-07
44.9606	6.88578e-09	44.9807	-5.25709e-08	44.9609	-4.89654e-09		46.1108	-4.69381e-08		45.0007	1.89023e-08		44.9953	3.45071e-08		45.0209	1.6988e-07		2.59263	2.082e-07	4.50062	2.855e-07
45.0021	7.74658e-09	45.0208	-5.09794e-08	45.0006	-4.87777e-09		46.1507	-4.61124e-08		45.0417	1.88621e-08		45.0354	3.38931e-08		45.0607	1.69469e-07		2.59466	2.078e-07	4.5058	2.858e-07
45.0407	8.81666e-09	45.0606	-5.2884e-08	45.0406	-4.6375e-09		46.1913	-4.33086e-08		45.0807	1.82942e-08		45.076	3.478e-08		45.1006	1.73262e-07		2.59682	2.072e-07	4.50868	2.85e-07
45.0807	8.1366e-09	45.1013	-5.37365e-08	45.0807	-4.40137e-09		46.2307	-4.5459e-08		45.1211	1.9017e-08		45.1154	3.69683e-08		45.1407	1.71701e-07		2.60001	2.067e-07	4.51262	2.839e-07
45.1206	8.10455e-09	45.1407	-5.41291e-08	45.1207	-4.28593e-09		46.2707	-4.72553e-08		45.1607	1.7774e-08		45.1553	3.76614e-08		45.1806	1.70191e-07		2.60279	2.095e-07	4.51666	2.831e-07
45.1607	6.51649e-09	45.1811	-5.30192e-08	45.1608	-4.66602e-09		46.3106	-4.33416e-08		45.2006	1.87739e-08		45.1953	3.43395e-08		45.2209	1.68958e-07		2.60463	2.096e-07	4.52141	2.841e-07
45.2007	6.36843e-09	45.2206	-5.65038e-08	45.2007	-4.56948e-09		46.3506	-4.71559e-08		45.2406	2.07538e-08		45.2353	3.38606e-08		45.2606	1.65774e-07		2.60662	2.091e-07	4.5247	2.836e-07
45.2407	6.87737e-09	45.2607	-5.0002e-08	45.2415	-4.79405e-09		46.3906	-4.77772e-08		45.2807	2.07297e-08		45.2753	3.56647e-08		45.3019	1.87669e-07		2.60866	2.078e-07	4.52866	2.841e-07
45.2808	6.3243e-09	45.3006	-5.20489e-08	45.2806	-4.70031e-09		46.4307	-4.85275e-08		45.322	2.22345e-08		45.3153	3.43548e-08		45.3406	1.94088e-07		2.61066	2.092e-07	4.53266	2.847e-07
45.3206	5.96726e-09	45.3407	-5.76175e-08	45.3207	-4.37139e-09		46.4721	-4.61415e-08		45.3606	2.11155e-08		45.3554	3.53118e-08		45.3807	1.98106e-07		2.61293	2.092e-07	4.53738	2.838e-07
45.3615	5.84511e-09	45.382	-5.81963e-08	45.3607	-4.48572e-09		46.5106	-4.67521e-08		45.4009	1.95854e-08		45.396	3.47397e-08		45.4207	2.03079e-07		2.61715	2.094e-07	4.54068	2.828e-07
45.4006	6.02214e-09	45.4207	-5.92818e-08	45.4007	-4.54884e-09		46.551	-4.79293e-08		45.4407	1.98014e-08		45.4354	3.319e-08		45.4607	2.02125e-07		2.61867	2.078e-07	4.54468	2.835e-07
45.4406	6.35408e-09	45.4608	-5.92448e-08	45.4407	-4.42719e-09		46.5907	-4.47977e-08		45.4806	1.95863e-08		45.4753	3.32751e-08		45.5007	2.05315e-07		2.62067	2.092e-07	4.54862	2.83e-07
45.4807	7.19102e-09	45.5007	-5.51805e-08	45.4807	-4.6272e-09		46.6307	-4.9374e-08		45.5206	1.98142e-08		45.5153	3.38712e-08		45.5407	2.03402e-07		2.62267	2.069e-07	4.55308	2.848e-07
45.5207	7.09496e-09	45.5406	-5.58659e-08	45.5215	-4.60417e-09		46.6706	-4.73263e-08		45.5606	1.95131e-08		45.5553	3.44133e-08		45.5808	2.02994e-07		2.62466	2.105e-07	4.55664	2.847e-07
45.5607	7.0639e-09	45.5806	-5.19089e-08	45.5607	-4.52484e-09		46.7107	-5.17195e-08		45.6009	1.7271e-08		45.5953	3.45294e-08		45.6206	2.03617e-07		2.62662	2.087e-07	4.56066	2.837e-07
45.6006	8.39885e-09	45.6206	-5.15902e-08	45.6009	-4.71458e-09		46.7509	-4.85098e-08		45.6407	1.78239e-08		45.6353	3.43625e-08		45.6611	1.83218e-07		2.62882	2.072e-07	4.56468	2.828e-07
45.6422	7.80964e-09	45.6609	-5.62892e-08	45.6407	-4.44678e-09		46.7906	-5.10511e-08		45.6818	1.79447e-08		45.6753	3.45696e-08		45.7007	1.76096e-07		2.63292	2.056e-07	4.56893	2.841e-07
45.6806	7.34673e-09	45.7006	-5.60449e-08	45.6806	-4.46751e-09		46.8321	-5.01562e-08		45.7207	1.94457e-08		45.7154	3.57866e-08		45.7407	1.73826e-07		2.63464	2.05e-07	4.57267	2.843e-07
45.7207	7.34667e-09	45.7419	-5.50446e-08	45.7207	-4.6739e-09		46.8707	-4.95797e-08		45.7607	1.94336e-08		45.7556	3.46136e-08		45.7807	1.74203e-07		2.63667	2.036e-07	4.57667	2.838e-07
45.7607	7.09561e-09	45.7807	-5.25509e-08	45.7607	-4.60985e-09		46.9106	-4.8649e-08		45.8006	1.70996e-08		45.7953	3.40038e-08		45.8207	1.7099e-07		2.63862	2.041e-07	4.58087	2.834e-07
45.8006	6.92256e-09	45.8206	-5.78042e-08	45.8008	-4.72985e-09		46.9507	-4.63563e-08		45.8406	1.80455e-08		45.8353	3.41859e-08		45.8606	1.6973e-07		2.64062	2.054e-07	4.58472	2.835e-07
45.8407	7.05149e-09	45.8607	-5.23304e-08	45.8407	-4.54412e-09		46.9906	-4.90936e-08		45.8807	2.02594e-08		45.8753	3.4373e-08		45.9007	1.70238e-07		2.64267	2.071e-07	4.58862	2.84e-07
45.8807	7.97944e-09	45.9006	-5.07854e-08	45.882	-4.83185e-09		47.0306	-4.87169e-08		45.9206	2.12643e-08		45.9153	3.45661e-08		45.942	1.66725e-07		2.64479	2.085e-07	4.59266	2.827e-07
45.9209	8.07836e-09	45.9406	-5.18475e-08	45.9206	-4.49972e-09		47.0707	-4.55402e-08		45.9608	2.01362e-08		45.9553	3.44642e-08		45.9807	1.809e-07		2.64868	2.061e-07	4.5969	2.844e-07
45.9607	7.22532e-09	45.9807	-5.55329e-08	45.9607	-4.32488e-09		47.1108	-4.22745e-08		46.0007	1.88711e-08		45.9953	3.38313e-08		46.0209	1.99786e-07		2.65067	2.076e-07	4.60076	2.844e-07
46.0021	7.44211e-09	46.0207	-5.7583e-08	46.0007	-4.68464e-09		47.1506	-4.17608e-08		46.0412	1.8992e-08		46.0354	3.38123e-08		46.0607	1.99643e-07		2.65267	2.072e-07	4.60464	2.839e-07
46.0406	7.13221e-09	46.0606	-5.4362e-08	46.0406	-4.67144e-09		47.1915	-4.35469e-08		46.0806	1.93739e-08		46.076	3.34152e-08		46.1007	2.01042e-07		2.65466	2.07e-07	4.60866	2.832e-07
46.0807	7.77114e-09	46.1013	-5.44369e-08	46.0806	-4.31921e-09		47.2307	-4.08454e-08		46.1211	2.03718e-08		46.1153	3.34025e-08		46.1407	2.04601e-07		2.65666	2.063e-07	4.61281	2.83e-07
46.1207	6.43809e-09	46.1407	-5.17223e-08	46.1207	-4.62929e-09		47.2707	-4.35727e-08		46.1606	1.84438e-08		46.1554	3.32666e-08		46.1806	2.02263e-07		2.65862	2.092e-07	4.61676	2.829e-07
46.1607	6.41103e-09	46.1811	-5.47524e-08	46.1608	-4.42681e-09		47.3107	-4.3589e-08		46.2007	1.91067e-08		46.1953	3.18427e-08		46.2209	2.05651e-07		2.66145	2.078e-07	4.62067	2.835e-07
46.2006	6.43097e-09	46.2206	-5.07938e-08	46.2007	-4.33667e-09		47.3507	-4.47493e-08		46.2406	1.88646e-08		46.2353	3.23598e-08		46.2607	2.00241e-07		2.66463	2.093e-07	4.62464	2.833e-07
46.2406	7.90391e-09	46.2606	-5.12048e-08	46.2415	-4.2951e-09		47.3906	-4.22906e-08		46.2806	2.02785e-08		46.2753	3.26479e-08		46.3019	1.98566e-07		2.66664	2.083e-07	4.62877	2.839e-07
46.2808	7.99984e-09	46.3008	-4.82061e-08	46.2807	-4.42969e-09		47.4307	-4.27969e-08		46.322	1.97973e-08		46.3153	3.0997e-08		46.3407	1.85337e-07		2.66866	2.079e-07	4.63268	2.843e-07
46.3206	9.5648e-09	46.3407	-5.58979e-08	46.3206	-4.37122e-09		47.4721	-4.14079e-08		46.3607	1.87113e-08		46.3554	3.2371e-08		46.3807	1.75685e-07		2.67062	2.073e-07	4.63667	2.852e-07
46.3615	8.66465e-09	46.382	-5.37607e-08	46.3607	-4.34479e-09		47.5107	-4.19775e-08		46.4009	1.97962e-08		46.3961	3.12209e-08		46.4207	1.70174e-07		2.67267	2.092e-07	4.64066	2.847e-07
46.4007	9.60268e-09	46.4207	-5.3031e-08	46.4006	-4.61977e-09		47.551	-3.73497e-08		46.4407	1.93741e-08		46.4355	3.18422e-08		46.4607	1.65666e-07		2.67466	2.112e-07	4.64609	2.834e-07
46.4406	8.32762e-09	46.4608	-5.06412e-08	46.4407	-4.67587e-09		47.5906	-3.39581e-08		46.4806	1.7197e-08		46.4753	2.71743e-08		46.5007	1.6887e-07		2.678	2.09e-07	4.64863	2.838e-07
46.4807	9.31556e-09	46.5006	-5.16162e-08	46.4807	-4.82764e-09		47.6306	-3.42423e-08		46.5207	1.47909e-08		46.5153	2.44744e-08		46.5407	1.70532e-07		2.68068	2.076e-07	4.65267	2.844e-07
46.5207	9.0095e-09	46.5407	-5.18271e-08	46.5221	-4.45684e-09		47.6707	-3.14226e-08		46.5606	1.54039e-08		46.5553	2.22215e-08		46.5808	1.65773e-07		2.68268	2.076e-07	4.65662	2.83e-07
46.5607	9.31744e-09	46.5807	-5.31853e-08	46.5607	-4.18159e-09		47.7107	-2.90039e-08		46.6009	1.57297e-08		46.5954	2.21666e-08		46.6207	1.65349e-07		2.68466	2.086e-07	4.6623	2.853e-07
46.6006	8.16039e-09	46.6207	-5.9261e-08	46.6009	-4.28025e-09		47.7509	-2.84642e-08		46.6406	1.80597e-08		46.6353	2.06367e-08		46.6613	1.73504e-07		2.68666	2.087e-07	4.66465	2.838e-07
46.6421	7.68718e-09	46.6609	-5.15368e-08	46.6407	-4.42204e-09		47.7907	-2.92925e-08		46.6818	1.90795e-08		46.6754	1.99867e-08		46.7007	1.91267e-07		2.68862	2.088e-07	4.66863	2.85e-07
46.6806	8.57627e-09	46.7007	-5.07798e-08	46.6806	-4.42396e-09		47.8321	-2.69546e-08		46.7207	1.89385e-08		46.7154	2.16148e-08		46.7411	2.01766e-07		2.69084	2.065e-07	4.67266	2.84e-07
46.7209	6.90219e-09	46.7418	-5.4449e-08	46.7207	-4.39726e-09		47.8707	-2.61781e-08		46.7609	1.63884e-08		46.7557	2.00208e-08		46.7807	2.00955e-07		2.69391	2.047e-07	4.67795	2.842e-07
46.7606	8.40916e-09	46.7807	-5.12537e-08	46.7606	-4.43761e-09		47.9108	-2.48244e-08		46.8007	1.81213e-08		46.7953	2.0019e-08		46.8206	2.02278e-07		2.69663	2.046e-07	4.68068	2.848e-07
46.8007	9.15709e-09	46.8207	-5.50198e-08	46.8008	-4.104e-09		47.9506	-2.45557e-08		46.8407	1.63922e-08		46.8353	1.84181e-08		46.8607	2.05984e-07		2.69867	2.076e-07	4.68468	2.845e-07
46.8407	8.42704e-09	46.8607	-5.48988e-08	46.8407	-4.27179e-09		47.9907	-2.5101e-08		46.8806	1.69401e-08		46.8753	1.76392e-08		46.9006	2.05168e-07		2.70066	2.057e-07	4.68862	2.85e-07
46.8806	8.42598e-09	46.9007	-5.5517e-08	46.8818	-4.66654e-09		48.0307	-2.31943e-08		46.9207	1.68621e-08		46.9153	1.79323e-08		46.942	2.06038e-07		2.70267	2.036e-07	4.69355	2.852e-07
46.9209	8.5229e-09	46.9406	-5.60135e-08	46.9207	-4.48812e-09		48.0707	-2.11936e-08		46.9607	1.8359e-08		46.9553	1.75394e-08		46.9807	1.99563e-07		2.70466	2.063e-07	4.69664	2.847e-07
46.9607	7.92786e-09	46.9806	-5.16349e-08	46.9606	-4.49076e-09		48.1108	-1.93929e-08		47.0007	1.76929e-08		46.9953	1.47475e-08		47.0209	1.99999e-07		2.7069	2.021e-07	4.70067	2.831e-07
47.0019	9.05968e-09	47.0216	-5.13033e-08	47.0007	-4.44705e-09		48.1506	-1.87542e-08		47.0413	1.87227e-08		47.0354	1.57555e-08		47.0607	1.78893e-07		2.71063	1.997e-07	4.70468	2.833e-07
47.0407	7.16774e-09	47.0607	-4.58528e-08	47.0407	-4.50783e-09		48.1916	-1.73593e-08		47.0807	1.49557e-08		47.0759	1.21004e-08		47.1007	1.77206e-07		2.71264	2.011e-07	4.70932	2.821e-07
47.0808	7.06367e-09	47.1014	-3.89997e-08	47.0807	-4.39032e-09		48.2307	-1.63398e-08		47.1207	1.65696e-08		47.1153	1.26497e-08		47.1407	1.71649e-07		2.71463	2.042e-07	4.71268	2.828e-07
47.1207	5.14363e-09	47.1406	-3.69843e-08	47.1207	-3.42537e-09		48.2706	-1.73211e-08		47.1607	1.70695e-08		47.1553	1.38248e-08		47.1806	1.71678e-07		2.71662	2.055e-07	4.71667	2.833e-07
47.1607	4.29357e-09	47.1811	-3.5272e-08	47.1608	-2.00726e-09		48.3106	-1.56444e-08		47.2006	1.64704e-08		47.1953	1.28419e-08		47.221	1.73037e-07		2.71862	2.049e-07	4.72062	2.839e-07
47.2007	3.72251e-09	47.2206	-3.27415e-08	47.2006	-1.72173e-09		48.3507	-1.59797e-08		47.2406	1.92583e-08		47.2353	1.2579e-08		47.2607	1.68588e-07		2.72066	2.056e-07	4.725	2.84e-07
47.2407	3.30045e-09	47.2606	-3.0938e-08	47.2414	-1.74172e-09		48.3907	-1.6069e-08		47.2807	8.26625e-09		47.2753	1.31581e-08		47.3016	1.67026e-07		2.7228	2.057e-07	4.72867	2.841e-07
47.2809	2.96338e-09	47.3008	-2.93233e-08	47.2807	-1.48959e-09		48.4306	-1.58253e-08		47.3221	8.07023e-10		47.3153	1.18012e-08		47.3406	1.70038e-07		2.72668	2.065e-07	4.73267	2.835e-07
47.3207	4.52033e-09	47.3407	-2.93231e-08	47.3209	-1.24616e-09		48.4721	-1.54353e-08		47.3606	-1.03192e-09		47.3553	9.25524e-09		47.3807	1.75133e-07		2.72863	2.069e-07	4.73662	2.827e-07
47.3615	5.03719e-09	47.3823	-2.63955e-08	47.3607	-1.15295e-09		48.5107	-1.46618e-08		47.4009	-3.49203e-09		47.396	1.07541e-08		47.4207	1.94937e-07		2.73067	2.044e-07	4.74086	2.825e-07
47.4007	5.29322e-09	47.4206	-2.47651e-08	47.4007	-9.59933e-10		48.551	-1.29941e-08		47.4407	-4.1671e-09		47.4355	8.89237e-09		47.4606	1.96955e-07		2.73267	2.008e-07	4.74469	2.839e-07
47.4407	5.80616e-09	47.4608	-2.45432e-08	47.4407	-1.019e-09		48.5907	-1.28064e-08		47.4806	-4.51819e-09		47.4753	7.62852e-09		47.5006	1.97629e-07		2.73466	2.016e-07	4.74862	2.841e-07
47.4807	4.5751e-09	47.5007	-2.42774e-08	47.4807	-7.18522e-10		48.6306	-1.30697e-08		47.5207	-3.96528e-09		47.5153	9.4886e-09		47.5406	1.97393e-07		2.73666	2.032e-07	4.75288	2.843e-07
47.5206	3.06705e-09	47.5407	-2.32867e-08	47.5221	-6.27893e-10		48.6706	-1.2719e-08		47.5607	-4.58937e-09		47.5553	9.39469e-09		47.5808	2.03881e-07		2.73957	2.032e-07	4.75668	2.836e-07
47.5607	2.92198e-09	47.5807	-2.24601e-08	47.5607	-7.0058e-10		48.7106	-1.18633e-08		47.6008	-3.91848e-09		47.5953	8.79778e-09		47.6207	2.05452e-07		2.74264	2.051e-07	4.76067	2.844e-07
47.6006	3.57693e-09	47.6207	-2.07495e-08	47.6009	-5.03505e-10		48.7509	-1.20356e-08		47.6407	-4.74055e-09		47.6353	7.63286e-09		47.6611	2.02226e-07		2.74467	2.071e-07	4.76464	2.843e-07
47.6421	3.07273e-09	47.6609	-2.12364e-08	47.6407	-6.55099e-10		48.7907	-1.31289e-08		47.6816	-6.12573e-09		47.6753	9.30395e-09		47.7007	2.02852e-07		2.74662	2.014e-07	4.7689	2.837e-07
47.6807	2.90381e-09	47.7007	-2.15186e-08	47.6807	-6.65118e-10		48.8321	-1.4094e-08		47.7207	-6.13973e-09		47.7154	8.62601e-09		47.7406	1.88567e-07		2.74862	2.027e-07	4.77267	2.839e-07
47.7207	2.66775e-09	47.7415	-2.0143e-08	47.7207	-3.20897e-10		48.8706	-1.28265e-08		47.7606	-5.05981e-09		47.7557	9.63297e-09		47.7807	1.72882e-07		2.75062	2.035e-07	4.77668	2.852e-07
47.7607	2.63369e-09	47.7806	-1.76989e-08	47.7606	-4.67177e-10		48.9106	-1.29998e-08		47.8007	-6.47991e-09		47.7953	8.68222e-09		47.8207	1.77256e-07		2.75263	2.014e-07	4.78062	2.849e-07
47.8007	3.12263e-09	47.8207	-1.65643e-08	47.8008	-4.07803e-10		48.9507	-1.23131e-08		47.8407	-5.24299e-09		47.8353	9.7933e-09		47.8606	1.68136e-07		2.75612	2.031e-07	4.78484	2.85e-07
47.8407	3.35158e-09	47.8606	-1.71192e-08	47.8407	-3.17745e-10		48.9907	-1.26444e-08		47.8806	-5.98908e-09		47.8753	8.32039e-09		47.9007	1.69237e-07		2.75863	2.07e-07	4.78868	2.861e-07
47.8807	2.86352e-09	47.9006	-1.41582e-08	47.882	-2.39448e-10		49.0307	-1.04277e-08		47.9207	-5.36617e-09		47.9153	7.50449e-09		47.9423	1.69663e-07		2.76063	2.066e-07	4.79263	2.854e-07
47.9208	1.55044e-09	47.9407	-1.48507e-08	47.9207	-4.60093e-10		49.0707	-9.90298e-09		47.9616	-3.20335e-09		47.9553	8.16957e-09		47.9806	1.72422e-07		2.76267	2.063e-07	4.79667	2.85e-07
47.9607	2.8774e-09	47.9807	-1.46969e-08	47.9606	-4.09813e-10		49.1109	-1.17042e-08		48.0007	-3.82235e-09		47.9953	7.21866e-09		48.0209	1.70619e-07		2.76466	2.033e-07	4.8015	2.866e-07
48.002	2.39721e-09	48.0208	-1.4259e-08	48.0006	-5.61133e-10		49.1507	-1.08036e-08		48.0412	-4.6035e-09		48.0354	7.8117e-09		48.0606	1.69685e-07		2.76666	2.036e-07	4.80468	2.866e-07
48.0407	2.64628e-09	48.0606	-1.393e-08	48.0407	-4.9663e-10		49.1916	-9.11772e-09		48.0806	-4.36552e-09		48.076	9.87358e-09		48.1006	1.92492e-07		2.76879	2.018e-07	4.80868	2.871e-07
48.0807	2.75422e-09	48.1011	-1.26409e-08	48.0807	-4.0324e-10		49.2307	-1.07552e-08		48.1211	-3.36166e-09		48.1153	9.20192e-09		48.1407	1.97075e-07		2.77203	2.03e-07	4.81266	2.864e-07
48.1206	2.51617e-09	48.1406	-1.21415e-08	48.1207	-3.3721e-10		49.2707	-1.15265e-08		48.1607	-3.77671e-09		48.1553	8.823e-09		48.1807	1.98013e-07		2.77463	2.036e-07	4.81802	2.854e-07
48.1606	2.37911e-09	48.1806	-1.07877e-08	48.1608	-2.07726e-10		49.3107	-1.19058e-08		48.2007	-4.5598e-09		48.1953	7.79709e-09		48.2209	2.04218e-07		2.77667	2.054e-07	4.82068	2.85e-07
48.2006	3.33105e-09	48.2207	-1.07923e-08	48.2007	-5.63781e-11		49.3507	-1.1191e-08		48.2408	-4.5209e-09		48.2353	8.69018e-09		48.2606	2.03626e-07		2.77862	2.07e-07	4.82464	2.846e-07
48.2406	2.745e-09	48.2606	-1.084e-08	48.2415	-1.82482e-10		49.3907	-1.11793e-08		48.2807	-4.81997e-09		48.2753	7.71927e-09		48.3019	2.03462e-07		2.78062	2.099e-07	4.82862	2.863e-07
48.2808	1.57992e-09	48.3008	-1.19366e-08	48.2806	-3.16448e-10		49.4307	-1.06836e-08		48.322	-4.8222e-09		48.3153	7.40336e-09		48.3406	2.06537e-07		2.78263	2.089e-07	4.83394	2.856e-07
48.3207	2.62488e-09	48.3406	-1.21907e-08	48.3212	-9.81252e-11		49.4721	-1.00077e-08		48.3607	-4.74315e-09		48.3554	7.71041e-09		48.3807	2.05705e-07		2.78476	2.092e-07	4.83668	2.848e-07
48.3616	1.82273e-09	48.3823	-1.05959e-08	48.3607	-1.80425e-10		49.5106	-1.23332e-08		48.4008	-4.82625e-09		48.396	7.24828e-09		48.4207	1.93601e-07		2.78922	2.123e-07	4.84067	2.839e-07
48.4006	1.48576e-09	48.4207	-1.05895e-08	48.4006	-1.24745e-10		49.5509	-1.09265e-08		48.4407	-5.72433e-09		48.4355	8.97557e-09		48.4607	1.74704e-07		2.79268	2.099e-07	4.84468	2.841e-07
48.4407	1.1387e-09	48.4609	-1.0086e-08	48.4407	-3.32854e-10		49.5907	-9.23982e-09		48.4806	-4.82142e-09		48.4753	8.44771e-09		48.5007	1.71505e-07		2.79466	2.127e-07	4.84979	2.845e-07
48.4807	1.10564e-09	48.5006	-9.78979e-09	48.4807	-2.76903e-10		49.6307	-7.65512e-09		48.5206	-4.7675e-09		48.5153	8.9078e-09		48.5406	1.63541e-07		2.79666	2.12e-07	4.85263	2.843e-07
48.5207	1.06758e-09	48.5407	-9.82155e-09	48.5221	-3.08854e-10		49.6707	-7.08941e-09		48.5606	-3.87959e-09		48.5553	8.97788e-09		48.5808	1.71304e-07		2.79866	2.118e-07	4.85667	2.853e-07
48.5606	7.30529e-10	48.5807	-1.04789e-08	48.5606	-2.44112e-10		49.7107	-7.19171e-09		48.6008	-4.4377e-09		48.5954	8.03497e-09		48.6207	1.67973e-07		2.80084	2.134e-07	4.86062	2.857e-07
48.6006	1.20847e-09	48.6206	-8.99707e-09	48.6009	-2.36396e-10		49.7509	-7.20997e-09		48.6406	-3.92177e-09		48.6353	5.81306e-09		48.6611	1.63631e-07		2.80467	2.093e-07	4.86551	2.859e-07
48.6421	8.75266e-10	48.6609	-9.664e-09	48.6406	-1.52101e-10		49.7906	-6.26931e-09		48.6818	-2.20498e-09		48.6753	6.05715e-09		48.7007	1.7099e-07		2.80663	2.074e-07	4.86864	2.85e-07
48.6806	1.25635e-09	48.7007	-1.07822e-08	48.6806	-1.3215e-10		49.8321	-7.37336e-09		48.7206	-3.67495e-09		48.7154	5.61121e-09		48.7407	1.7292e-07		2.80866	2.071e-07	4.87263	2.852e-07
48.7209	1.18927e-09	48.7418	-9.97463e-09	48.7207	3.34215e-11		49.8707	-6.71389e-09		48.7607	-1.76404e-09		48.7557	6.1632e-09		48.7807	1.78223e-07		2.81062	2.083e-07	4.87662	2.854e-07
48.7606	1.12824e-09	48.7807	-1.15033e-08	48.7607	-2.70988e-10		49.9106	-6.55319e-09		48.8006	-1.97313e-09		48.7956	6.78932e-09		48.8207	1.96457e-07		2.81267	2.087e-07	4.88118	2.852e-07
48.8007	1.31117e-09	48.8207	-1.07495e-08	48.8008	-1.14955e-10		49.9507	-5.71848e-09		48.8407	-2.23822e-09		48.8353	6.86451e-09		48.8608	2.01336e-07		2.81466	2.072e-07	4.88464	2.854e-07
48.8407	1.14012e-09	48.8607	-1.14236e-08	48.8407	-9.77962e-11		49.9907	-5.68577e-09		48.8807	7.96896e-11		48.8753	5.26058e-09		48.9007	2.0201e-07		2.81679	2.063e-07	4.88863	2.861e-07
48.8807	1.35106e-09	48.9006	-1.04402e-08	48.882	-1.8852e-10		50.0307	-6.08407e-09		48.9206	-5.39539e-12		48.9153	6.30967e-09		48.942	2.0516e-07		2.82068	2.028e-07	4.89266	2.858e-07
48.9208	8.86984e-10	48.9407	-1.09064e-08	48.9207	7.00853e-11		50.0707	-5.47037e-09		48.9616	-1.02958e-09		48.9553	4.56777e-09		48.9807	2.04087e-07		2.82268	2.036e-07	4.89693	2.851e-07
48.9607	1.00694e-09	48.9806	-1.10269e-08	48.9607	2.4066e-11		50.1108	-8.67164e-09		49.0006	2.48427e-10		48.9954	4.98785e-09		49.0208	2.02573e-07		2.82467	2.069e-07	4.90067	2.863e-07
49.002	1.33174e-09	49.0208	-8.92746e-09	49.0006	-1.87734e-10		50.1506	-8.78696e-09		49.0412	-5.95725e-10		49.0355	5.27889e-09		49.0607	2.02981e-07		2.82662	2.067e-07	4.90468	2.854e-07
49.0407	1.71882e-09	49.0607	-8.51363e-09	49.0406	-3.67313e-10		50.1915	-8.01111e-09		49.0806	-1.15752e-10		49.0759	5.6198e-09		49.1007	2.00957e-07		2.82866	2.043e-07	4.90882	2.857e-07
49.0807	1.98877e-09	49.1013	-7.29653e-09	49.0807	-1.64482e-10		50.2307	-7.46955e-09		49.1207	-1.79684e-09		49.1153	5.33812e-09		49.1407	1.91343e-07		2.83066	2.05e-07	4.9129	2.845e-07
49.1207	1.16971e-09	49.1407	-8.29636e-09	49.1207	-1.64511e-10		50.2706	-6.68585e-09		49.1606	-1.50093e-09		49.1554	6.02619e-09		49.1807	1.77859e-07		2.83412	2.023e-07	4.91667	2.84e-07
49.1607	8.52649e-10	49.1807	-8.15451e-09	49.1609	-1.36817e-10		50.3107	-7.43214e-09		49.2006	2.19981e-10		49.1953	7.2233e-09		49.2209	1.71823e-07		2.83667	2.025e-07	4.92062	2.845e-07
49.2007	7.89591e-10	49.2206	-7.39188e-09	49.2006	-1.7411e-10		50.3507	-8.73043e-09		49.2409	-3.24129e-10		49.2353	6.74339e-09		49.2607	1.71899e-07		2.83863	2.059e-07	4.92491	2.832e-07
49.2406	9.42537e-10	49.2607	-6.55004e-09	49.2414	-2.01304e-10		50.3907	-8.49573e-09		49.2807	2.538e-10		49.2753	5.04748e-09		49.3018	1.69734e-07		2.84066	2.065e-07	4.92914	2.83e-07
49.2809	1.43646e-09	49.3008	-5.54658e-09	49.2807	-1.32498e-10		50.4306	-6.84503e-09		49.322	4.57478e-12		49.3153	5.82056e-09		49.3407	1.66699e-07		2.84263	2.081e-07	4.93263	2.832e-07
49.3206	8.44421e-10	49.3406	-6.15916e-09	49.3207	-2.20997e-10		50.4721	-7.92107e-09		49.3607	8.86206e-11		49.3554	8.05361e-09		49.3807	1.68255e-07		2.84466	2.071e-07	4.93666	2.845e-07
49.3615	9.98273e-10	49.382	-5.83638e-09	49.3606	-2.75927e-10		50.5106	-7.76662e-09		49.4009	-4.40489e-10		49.396	8.17447e-09		49.4207	1.70127e-07		2.84662	2.087e-07	4.94078	2.842e-07
49.4006	8.10303e-10	49.4207	-5.79308e-09	49.4006	-2.79737e-10		50.5509	-6.40987e-09		49.4407	-6.64556e-10		49.4355	5.97777e-09		49.4607	1.72468e-07		2.85002	2.094e-07	4.94469	2.839e-07
49.4406	1.09024e-09	49.4608	-6.60403e-09	49.4406	-4.22056e-10		50.5906	-6.20621e-09		49.4807	-7.73647e-10		49.4753	7.45591e-09		49.5007	1.98202e-07		2.85268	2.072e-07	4.94867	2.855e-07
49.4807	1.36718e-09	49.5007	-5.623e-09	49.4807	-1.77734e-10		50.6307	-5.9925e-09		49.5207	-1.19574e-09		49.5153	4.93199e-09		49.5407	2.02752e-07		2.85467	2.102e-07	4.95267	2.853e-07
49.5207	1.31012e-09	49.5407	-5.84756e-09	49.5221	-7.55864e-11		50.6706	-5.0938e-09		49.5606	-3.6482e-10		49.5553	5.21708e-09		49.5808	2.04678e-07		2.85666	2.096e-07	4.9568	2.834e-07
49.5607	5.95066e-10	49.5807	-4.60332e-09	49.5606	-1.12094e-10		50.7107	-6.24709e-09		49.6008	-1.33493e-09		49.5953	3.80518e-09		49.6207	2.05741e-07		2.85866	2.085e-07	4.96068	2.837e-07
49.6006	-1.39877e-11	49.6206	-4.01829e-09	49.6009	-3.51698e-10		50.7509	-6.33135e-09		49.6407	-1.515e-09		49.6353	3.61126e-09		49.6613	2.05369e-07		2.86062	2.092e-07	4.96469	2.839e-07
49.6421	3.09806e-10	49.6609	-4.88202e-09	49.6407	-2.72531e-10		50.7907	-4.97269e-09		49.6817	-7.76199e-10		49.6753	2.14235e-09		49.7007	2.04239e-07		2.86292	2.092e-07	4.96866	2.834e-07
49.6807	-2.10953e-12	49.7006	-4.76101e-09	49.6806	-2.89481e-10		50.8321	-6.15875e-09		49.7207	-2.17181e-10		49.7154	1.98241e-09		49.7407	2.01562e-07		2.86714	2.076e-07	4.97414	2.843e-07
49.7209	6.17806e-10	49.7417	-5.43905e-09	49.7207	-2.7484e-10		50.8706	-8.03528e-09		49.7607	-7.02702e-11		49.7556	1.61541e-09		49.7807	2.01857e-07		2.86863	2.087e-07	4.97663	2.835e-07
49.7607	9.33774e-10	49.7806	-4.22613e-09	49.7607	-3.52989e-10		50.9109	-6.93954e-09		49.8007	-1.50359e-10		49.7953	1.54461e-09		49.8207	1.99003e-07		2.87062	2.102e-07	4.98063	2.842e-07
49.8007	2.09715e-10	49.8207	-5.56428e-09	49.8009	-1.66623e-10		50.9507	-7.38887e-09		49.8406	-6.02443e-10		49.8353	1.1687e-09		49.8606	1.75324e-07		2.87263	2.094e-07	4.98463	2.839e-07
49.8406	3.56661e-10	49.8606	-4.60565e-09	49.8406	-1.16439e-10		50.9906	-9.51817e-09		49.8806	-2.35333e-11		49.8753	2.12479e-09		49.9006	1.74545e-07		2.87462	2.078e-07	4.99003	2.84e-07
49.8806	8.61604e-10	49.9006	-4.95501e-09	49.8818	-8.42254e-11		51.0306	-8.32346e-09		49.9207	-6.57626e-10		49.9153	1.51188e-09		49.942	1.64758e-07		2.87662	2.07e-07	4.99263	2.83e-07
49.9208	3.26526e-10	49.9406	-5.32597e-09	49.9206	-1.57087e-10		51.0706	-8.30276e-09		49.9616	-5.60808e-10		49.9554	2.30496e-09		49.9807	1.6854e-07		2.87886	2.08e-07	4.99663	2.838e-07
49.9607	4.66482e-10	49.9807	-3.49213e-09	49.9607	-7.94446e-11		51.1108	-6.41303e-09		50.0006	-1.2508e-09		49.9954	3.26905e-09		50.0209	1.63208e-07		2.88263	2.092e-07	5.00066	2.834e-07
50.0018	4.36309e-10	50.0216	-4.00699e-09	50.0006	-3.05915e-10		51.1507	-6.61034e-09		50.0412	-1.06695e-09		50.0354	4.7001e-09					2.88467	2.058e-07	5.00609	2.837e-07
50.0407	-1.80634e-10	50.0606	-4.07165e-09	50.0406	-2.59325e-10		51.1915	-5.93549e-09		50.0807	-1.37983e-10		50.0759	4.31301e-09					2.88667	2.079e-07	5.00867	2.841e-07
50.0806	-7.57689e-10	50.1012	-3.19615e-09	50.0806	-6.76539e-11		51.2306	-5.22794e-09		50.1207	2.56929e-10		50.1153	3.82431e-09					2.88862	2.09e-07	5.01267	2.85e-07
50.1207	-4.12752e-10	50.1407	-2.83117e-09	50.1207	-3.26792e-10		51.2706	-5.76624e-09		50.1607	-2.29161e-10		50.1553	4.2434e-09					2.89062	2.118e-07	5.01667	2.838e-07
50.1607	-3.4681e-10	50.1806	-2.47653e-09	50.1608	-2.1936e-10		51.3107	-4.37253e-09		50.2006	-7.32246e-10		50.1953	3.26049e-09					2.89267	2.118e-07	5.02171	2.843e-07
50.2007	-8.01868e-10	50.2207	-2.82829e-09	50.2007	-3.21991e-10		51.3506	-4.79383e-09		50.2408	-7.01352e-10		50.2353	3.25659e-09					2.89478	2.116e-07	5.02465	2.836e-07
50.2406	-4.46923e-10	50.2607	-3.91365e-09	50.2414	-4.40857e-11		51.3906	-3.66312e-09		50.2806	-2.22423e-10		50.2753	4.57467e-09					2.89863	2.122e-07	5.02866	2.839e-07
50.2808	-4.69996e-10	50.3008	-2.731e-09	50.2807	-3.99359e-10		51.4307	-3.11841e-09		50.3223	1.44632e-09		50.3153	4.11875e-09					2.90087	2.088e-07	5.03266	2.838e-07
50.3206	5.10961e-10	50.3406	-2.22998e-09	50.3206	-5.54095e-11		51.4721	-3.91746e-09		50.3606	-4.94601e-10		50.3554	4.15681e-09					2.90268	2.109e-07	5.0374	2.832e-07
50.3614	-8.59179e-10	50.382	-7.75931e-11	50.3607	-1.17808e-10		51.5107	-3.445e-09		50.4008	-4.41708e-10		50.396	5.09767e-09					2.90463	2.083e-07	5.04064	2.839e-07
50.4006	-1.91562e-11	50.4206	-5.80698e-10	50.4006	-1.08208e-10		51.5507	-4.1463e-09		50.4407	-8.10783e-10		50.4354	5.02198e-09					2.90666	2.094e-07	5.04464	2.842e-07
50.4407	-1.82399e-10	50.4608	-1.15484e-09	50.4406	-3.40257e-10		51.5907	-4.50759e-09		50.4807	3.94126e-10		50.4753	3.99711e-09					2.90862	2.105e-07	5.04866	2.838e-07
50.4807	-6.84712e-10	50.5007	-2.87861e-09	50.4807	-3.77957e-11		51.6307	-4.63889e-09		50.5206	5.35041e-10		50.5153	3.3742e-09					2.9115	2.101e-07	5.05307	2.846e-07
50.5207	-7.36028e-10	50.5406	-2.51518e-09	50.5221	-6.38071e-11		51.6707	-2.54918e-09		50.5606	-8.28047e-10		50.5553	3.75528e-09					2.91463	2.087e-07	5.05667	2.845e-07
50.5607	-1.88343e-10	50.5807	-1.22853e-09	50.5607	-1.53548e-11		51.7107	-3.23548e-09		50.6008	-4.36155e-10		50.5953	3.04037e-09					2.91663	2.081e-07	5.06068	2.847e-07
50.6006	-5.66481e-11	50.6207	-1.0923e-09	50.6009	1.89822e-10		51.7509	-2.73675e-09		50.6407	-2.18723e-09		50.6353	2.63847e-09					2.91866	2.072e-07	5.06463	2.853e-07
50.6421	2.68761e-10	50.6609	-1.25123e-09	50.6406	-2.89135e-11		51.7906	-2.55508e-09		50.6815	-1.5204e-09		50.6753	5.21546e-10					2.92066	2.083e-07	5.06863	2.841e-07
50.6806	1.38072e-09	50.7006	-6.03822e-10	50.6806	5.97972e-11		51.8321	-3.43014e-09		50.7207	-1.14241e-09		50.7158	2.23845e-09					2.92263	2.087e-07	5.07268	2.837e-07
50.7209	1.56836e-09	50.7418	-1.84426e-09	50.7206	3.9158e-11		51.8707	-3.41166e-09		50.7607	4.54503e-10		50.7556	3.07961e-09					2.92466	2.091e-07	5.07667	2.843e-07
50.7606	1.64809e-09	50.7806	-6.28942e-10	50.7607	-2.42436e-11		51.9107	-1.47996e-09		50.8006	6.22418e-10		50.7953	2.72582e-09					2.92804	2.077e-07	5.08083	2.847e-07
50.8007	1.94377e-09	50.8207	-1.2991e-09	50.8009	-4.80031e-11		51.9506	-1.21326e-09		50.8407	-7.46675e-10		50.8353	2.9779e-09					2.93067	2.097e-07	5.08471	2.832e-07
50.8407	2.08046e-09	50.8606	-1.10865e-10	50.8407	-9.96461e-11		51.9906	-1.29956e-09		50.8806	-1.05176e-09		50.8753	4.38899e-09					2.93264	2.094e-07	5.08867	2.839e-07
50.8807	1.82614e-09	50.9006	-2.75424e-10	50.882	4.02651e-11		52.0307	-1.88184e-09		50.9207	2.01147e-10		50.9153	2.69108e-09					2.93462	2.087e-07	5.09264	2.837e-07
50.9208	1.61781e-09	50.9407	-1.18318e-09	50.9207	-1.43909e-10		52.0707	1.26861e-10		50.9615	-1.08803e-09		50.9553	2.81717e-09					2.93666	2.079e-07	5.09688	2.833e-07
50.9606	4.92519e-10	50.9807	-1.63334e-09	50.9607	-2.87161e-12		52.1108	1.39259e-09		51.0006	-1.27803e-09		50.9953	1.08226e-09					2.93866	2.09e-07	5.10079	2.843e-07
51.0018	6.68e-10	51.0215	-1.96101e-09	51.0007	6.23889e-11		52.1507	1.59927e-09		51.0412	-1.16417e-09		51.0354	2.3383e-09					2.94083	2.085e-07	5.10468	2.838e-07
51.0406	2.01892e-10	51.0606	-2.02487e-09	51.0407	5.60626e-12		52.1915	-1.14188e-09		51.0806	-5.22206e-10		51.0759	1.3022e-09					2.94396	2.075e-07	5.10867	2.84e-07
51.0807	1.18564e-10	51.101	-1.06539e-09	51.0807	-1.71536e-11		52.2307	-1.17232e-09		51.1207	-1.0943e-09		51.1153	2.47251e-09					2.94668	2.052e-07	5.11281	2.856e-07
51.1207	8.65253e-10	51.1407	-9.00384e-10	51.1207	5.07152e-11		52.2712	-1.98452e-09		51.1607	-7.39388e-10		51.1553	1.4766e-09					2.94867	2.027e-07	5.11667	2.845e-07
51.1607	4.44939e-10	51.1807	2.44657e-10	51.1608	6.45793e-11		52.3106	-6.86451e-10		51.2007	-2.58477e-10		51.1953	9.97689e-10					2.95066	2.05e-07	5.12064	2.848e-07
51.2007	1.32962e-09	51.2207	6.53696e-10	51.2007	1.85103e-10		52.3506	-1.75346e-09		51.2408	1.06642e-09		51.2353	2.58785e-10					2.95263	2.023e-07	5.12468	2.855e-07
51.2407	1.03831e-09	51.2607	-6.52746e-10	51.2414	2.61945e-10		52.3907	-2.16946e-09		51.2806	-6.56501e-11		51.2753	3.95865e-10					2.95466	2.01e-07	5.12876	2.859e-07
51.2808	2.72977e-10	51.3009	-1.20542e-09	51.2806	1.64602e-10		52.4306	-3.59247e-09		51.3222	1.66096e-10		51.3153	2.96961e-10					2.95693	2.03e-07	5.13268	2.865e-07
51.3206	1.25469e-09	51.3407	-1.30519e-09	51.3213	-4.72146e-13		52.4721	-1.24602e-08		51.3607	-6.28334e-11		51.3554	-3.78985e-10					2.96068	2.015e-07	5.13662	2.857e-07
51.3612	1.19427e-09	51.382	-7.74947e-10	51.3606	-1.25009e-11		52.5107	-5.34535e-08		51.4009	-3.06947e-10		51.3961	-1.99181e-10					2.96268	2.016e-07	5.14067	2.843e-07
51.4006	1.51006e-09	51.4206	-1.78002e-09	51.4006	6.67983e-11		52.5509	-4.94444e-08		51.4407	-1.35001e-09		51.4354	-4.34823e-10					2.96462	2.004e-07	5.14616	2.848e-07
51.4413	8.00627e-10	51.4609	-7.11913e-10	51.4407	1.89025e-10		52.5906	-4.73015e-08		51.4806	-3.07097e-10		51.4753	1.13923e-08					2.96662	1.984e-07	5.14867	2.842e-07
51.4806	1.09943e-09	51.5007	-3.25276e-10	51.4806	1.42235e-10		52.6306	-4.50675e-08		51.5206	-1.46186e-10		51.5153	1.55364e-08					2.96862	1.998e-07	5.15268	2.835e-07
51.5206	1.06111e-09	51.5406	-1.01788e-09	51.5222	1.106e-10		52.6706	-4.67715e-08		51.5606	-1.49027e-09		51.5553	1.92739e-08					2.97066	2.022e-07	5.15662	2.836e-07
51.5607	3.81793e-10	51.5807	-9.32119e-10	51.5607	1.19751e-10		52.7106	-5.10355e-08		51.6008	-8.22383e-10		51.5953	1.96794e-08					2.97281	2.036e-07	5.16228	2.85e-07
51.6006	-6.55142e-11	51.6206	-1.17993e-09	51.6009	-4.00887e-11		52.7508	-4.99045e-08		51.6406	4.20547e-10		51.6353	2.09729e-08					2.97663	2.06e-07	5.16469	2.841e-07
51.642	5.96913e-10	51.6609	-1.41421e-09	51.6407	1.58649e-10		52.7906	-4.59605e-08		51.6817	-2.8865e-10		51.6753	2.36744e-08					2.97867	2.048e-07	5.16862	2.861e-07
51.6807	1.38185e-09	51.7007	-5.0838e-10	51.6807	1.19148e-10		52.8321	-4.68713e-08		51.7206	-9.43629e-10		51.7158	2.1914e-08					2.98062	2.035e-07	5.17266	2.849e-07
51.7208	3.68506e-10	51.7415	-1.89001e-09	51.7206	-1.01432e-10		52.8707	-4.88625e-08		51.7607	-6.73724e-10		51.7556	2.36635e-08					2.98263	2.046e-07	5.17767	2.861e-07
51.7607	6.08222e-10	51.7806	-2.74161e-09	51.7607	-6.83047e-11		52.9107	-4.59855e-08		51.8006	-8.48091e-11		51.7953	2.3053e-08					2.98466	2.058e-07	5.18068	2.868e-07
51.8007	5.59056e-11	51.8206	-1.43584e-09	51.8009	9.38754e-11		52.9507	-4.77325e-08		51.8407	7.65099e-10		51.8353	2.26535e-08					2.98666	2.052e-07	5.18468	2.867e-07
51.8406	6.66598e-10	51.8607	-1.64286e-09	51.8406	1.71655e-10		52.9907	-4.57955e-08		51.8807	3.50009e-10		51.8753	2.392e-08					2.98952	2.067e-07	5.18866	2.86e-07
51.8806	-5.07144e-11	51.9007	-1.42189e-09	51.8817	1.84764e-10		53.0306	-4.51945e-08		51.9207	4.05111e-10		51.9153	2.40565e-08					2.99268	2.052e-07	5.19332	2.857e-07
51.9208	3.85947e-10	51.9407	4.1669e-10	51.9206	2.01552e-10		53.0707	-4.87165e-08		51.9616	-3.00435e-10		51.9553	2.4214e-08					2.99467	2.072e-07	5.19664	2.859e-07
51.9607	9.06647e-10	51.9806	1.26484e-10	51.9607	3.75529e-10		53.1108	-4.76045e-08		52.0006	6.30045e-10		51.9953	2.63635e-08					2.99666	2.092e-07	5.20062	2.855e-07
52.0018	4.70132e-10	52.0215	-7.66372e-10	52.0007	2.81038e-10		53.1507	-4.50886e-08		52.0411	-3.65495e-10		52.0354	2.73271e-08					2.99866	2.093e-07	5.20468	2.85e-07
52.0406	5.54703e-09	52.0607	-1.36132e-08	52.0406	7.6298e-11		53.1915	-4.73864e-08		52.0807	2.11977e-10		52.0757	2.75776e-08					3.00066	2.065e-07	5.20926	2.857e-07
52.0807	6.2237e-09	52.1012	-3.32595e-08	52.0806	-1.01083e-10		53.2306	-5.02146e-08		52.1206	3.69445e-10		52.1153	2.92181e-08					3.00263	2.085e-07	5.21268	2.857e-07
52.1206	6.4514e-09	52.1407	-4.3864e-08	52.1206	-2.53422e-09		53.2707	-4.83996e-08		52.1606	-3.27089e-10		52.1553	2.75666e-08					3.00611	2.098e-07	5.21663	2.857e-07
52.1607	6.05107e-09	52.1806	-4.5043e-08	52.1608	-3.72906e-09		53.3106	-4.51886e-08		52.2007	9.44377e-10		52.1953	2.74431e-08					3.00867	2.089e-07	5.22062	2.856e-07
52.2007	5.88176e-09	52.2207	-4.57525e-08	52.2006	-3.41765e-09		53.3506	-4.37596e-08		52.2409	6.72841e-10		52.2353	2.67546e-08					3.01063	2.083e-07	5.22498	2.864e-07
52.2406	5.91445e-09	52.2607	-5.02987e-08	52.2414	-3.13966e-09		53.3907	-4.33116e-08		52.2807	2.05203e-08		52.2753	2.67151e-08					3.01267	2.074e-07	5.22867	2.863e-07
52.2808	6.38911e-09	52.3008	-5.36505e-08	52.2806	-3.32772e-09		53.4306	-4.57206e-08		52.3222	2.01038e-08		52.3153	2.65946e-08					3.01462	2.063e-07	5.23268	2.857e-07
52.3207	5.40182e-09	52.3406	-5.06159e-08	52.3207	-3.659e-09		53.4721	-4.66834e-08		52.3607	1.53202e-08		52.3554	2.85982e-08					3.01666	2.092e-07	5.23666	2.846e-07
52.3614	4.64837e-09	52.3823	-5.3121e-08	52.3606	-3.90595e-09		53.5107	-4.42516e-08		52.4009	1.82677e-08		52.3961	2.92167e-08					3.01878	2.09e-07	5.24091	2.859e-07
52.4006	5.05219e-09	52.4207	-5.30044e-08	52.4006	-4.16541e-09		53.5509	-4.06976e-08		52.4407	1.56812e-08		52.4355	3.01512e-08					3.02204	2.073e-07	5.24468	2.851e-07
52.4406	5.46088e-09	52.4609	-5.64226e-08	52.4406	-3.93833e-09		53.5907	-4.47576e-08		52.4807	1.70926e-08		52.4753	2.95917e-08					3.02468	2.099e-07	5.24867	2.855e-07
52.4807	5.99156e-09	52.5007	-5.3936e-08	52.4807	-4.12427e-09		53.6307	-4.15946e-08		52.5207	1.72831e-08		52.5153	2.98882e-08					3.02667	2.091e-07	5.25292	2.852e-07
52.5207	3.94024e-09	52.5407	-5.09326e-08	52.5221	-4.22421e-09		53.6707	-4.17566e-08		52.5606	1.83496e-08		52.5553	2.75137e-08					3.02862	2.102e-07	5.25715	2.85e-07
52.5607	4.40793e-09	52.5807	-4.93589e-08	52.5607	-4.22919e-09		53.7107	-3.91426e-08		52.6008	1.7745e-08		52.5953	2.76442e-08					3.03066	2.086e-07	5.26067	2.849e-07
52.6007	4.03261e-09	52.6206	-5.07379e-08	52.6009	-4.33368e-09		53.7508	-4.31766e-08		52.6406	1.79745e-08		52.6353	3.15337e-08					3.03267	2.083e-07	5.26468	2.827e-07
52.6421	7.66504e-09	52.6608	-5.28425e-08	52.6407	-4.52464e-09		53.7907	-3.97946e-08		52.6817	1.6987e-08		52.6753	3.21293e-08					3.03491	2.11e-07	5.26888	2.85e-07
52.6807	7.70499e-09	52.7007	-5.18671e-08	52.6807	-4.18965e-09		53.832	-4.34305e-08		52.7206	1.51734e-08		52.7158	3.09758e-08					3.03868	2.104e-07	5.27267	2.846e-07
52.7209	7.23263e-09	52.7415	-5.23759e-08	52.7207	-4.19468e-09		53.8707	-4.57197e-08		52.7606	1.77459e-08		52.7556	3.35603e-08					3.04067	2.101e-07	5.27668	2.845e-07
52.7607	6.50136e-09	52.7807	-5.11923e-08	52.7607	-4.21889e-09		53.9107	-4.35837e-08		52.8006	1.93634e-08		52.7953	3.17768e-08					3.04263	2.089e-07	5.28063	2.843e-07
52.8007	7.54104e-09	52.8206	-5.03618e-08	52.8008	-4.11979e-09		53.9507	-4.39157e-08		52.8407	1.72188e-08		52.8353	3.18013e-08					3.04462	2.084e-07	5.28485	2.86e-07
52.8407	7.67473e-09	52.8606	-5.22112e-08	52.8406	-4.05102e-09		53.9907	-4.14647e-08		52.8807	1.95743e-08		52.8753	3.09008e-08					3.04666	2.091e-07	5.28863	2.854e-07
52.8806	8.14942e-09	52.9007	-5.07894e-08	52.8819	-4.21467e-09		54.0307	-4.06757e-08		52.9207	1.77818e-08		52.9153	3.13833e-08					3.04866	2.072e-07	5.29268	2.848e-07
52.9209	7.65806e-09	52.9407	-5.11676e-08	52.9207	-4.50397e-09		54.0707	-4.36127e-08		52.9615	1.80752e-08		52.9553	3.25739e-08					3.05077	2.076e-07	5.29667	2.845e-07
52.9607	7.21978e-09	52.9806	-5.17314e-08	52.9609	-4.53799e-09		54.1108	-4.03447e-08		53.0007	1.80407e-08		52.9953	3.25854e-08					3.05463	2.087e-07	5.3015	2.847e-07
53.0017	8.56828e-09	53.0215	-5.10075e-08	53.0007	-4.47128e-09		54.1507	-4.06887e-08		53.0412	2.00912e-08		53.0354	3.06159e-08					3.05663	2.083e-07	5.30486	2.857e-07
53.0407	9.34315e-09	53.0607	-4.98519e-08	53.0406	-4.67395e-09		54.1915	-4.27456e-08		53.0807	1.93076e-08		53.0758	3.11684e-08					3.05866	2.096e-07	5.30867	2.866e-07
53.0807	8.63684e-09	53.1012	-5.07727e-08	53.0806	-4.425e-09		54.2307	-4.06057e-08		53.1207	1.76611e-08		53.1153	2.99699e-08					3.06062	2.091e-07	5.31267	2.861e-07
53.1206	8.50253e-09	53.1407	-4.87339e-08	53.1207	-4.30521e-09		54.2707	-4.34147e-08		53.1606	1.58806e-08		53.1553	3.07024e-08					3.06263	2.121e-07	5.318	2.845e-07
53.1606	7.60622e-09	53.1807	-5.01026e-08	53.1609	-4.46585e-09		54.3107	-4.39877e-08		53.2007	1.7086e-08		53.1953	3.21989e-08					3.06462	2.103e-07	5.32063	2.852e-07
53.2007	8.4089e-09	53.2207	-4.85704e-08	53.2007	-4.54891e-09		54.3506	-4.55827e-08		53.2409	1.59375e-08		53.2353	3.18624e-08					3.0668	2.087e-07	5.32469	2.845e-07
53.2406	7.59359e-09	53.2606	-5.35534e-08	53.2413	-4.57115e-09		54.3906	-4.47107e-08		53.2806	1.662e-08		53.2753	3.0966e-08					3.07063	2.083e-07	5.32866	2.843e-07
53.2808	9.60825e-09	53.3008	-5.11613e-08	53.2807	-4.43243e-09		54.4307	-4.59557e-08		53.322	1.25944e-08		53.3153	3.19345e-08					3.07268	2.093e-07	5.33414	2.837e-07
53.3207	8.82295e-09	53.3407	-5.18979e-08	53.3206	-4.38652e-09		54.4721	-4.55425e-08		53.3607	1.46859e-08		53.3554	3.1018e-08					3.07462	2.096e-07	5.33668	2.86e-07
53.3614	8.5725e-09	53.3823	-5.14477e-08	53.3607	-4.23837e-09		54.5106	-4.39937e-08		53.4009	1.56414e-08		53.396	3.09706e-08					3.07666	2.123e-07	5.34063	2.855e-07
53.4007	8.53332e-09	53.4207	-4.85799e-08	53.4006	-4.18391e-09		54.5509	-4.25277e-08		53.4406	1.37938e-08		53.4354	3.1145e-08					3.07862	2.096e-07	5.34468	2.85e-07
53.4406	7.37102e-09	53.4609	-5.4299e-08	53.4408	-4.19309e-09		54.5906	-4.34548e-08		53.4807	1.52323e-08		53.4753	3.14085e-08					3.08066	2.13e-07	5.34984	2.851e-07
53.4806	7.6137e-09	53.5007	-5.33843e-08	53.4806	-4.21639e-09		54.6307	-4.16128e-08		53.5207	1.74698e-08		53.5153	3.2247e-08					3.08412	2.123e-07	5.35268	2.852e-07
53.5206	7.28539e-09	53.5406	-4.99905e-08	53.5221	-4.43531e-09		54.6707	-4.41248e-08		53.5607	1.60942e-08		53.5553	3.31495e-08					3.08663	2.12e-07	5.35667	2.85e-07
53.5607	7.98506e-09	53.5807	-5.2532e-08	53.5607	-4.38746e-09		54.7107	-4.27458e-08		53.6008	1.69347e-08		53.5953	3.32671e-08					3.08867	2.118e-07	5.36066	2.856e-07
53.6006	7.66676e-09	53.6206	-5.49502e-08	53.6009	-4.11107e-09		54.7508	-4.25648e-08		53.6407	1.77622e-08		53.6353	3.24926e-08					3.09066	2.098e-07	5.36552	2.842e-07
53.6421	8.98518e-09	53.6608	-5.21397e-08	53.6407	-4.31877e-09		54.7907	-4.19698e-08		53.6814	1.79026e-08		53.6753	3.43731e-08					3.09267	2.061e-07	5.36863	2.835e-07
53.6806	8.64613e-09	53.7006	-5.23042e-08	53.6807	-4.16882e-09		54.8321	-4.18996e-08		53.7206	1.84081e-08		53.7161	3.26437e-08					3.09466	2.085e-07	5.37267	2.843e-07
53.7209	9.15876e-09	53.7417	-5.38363e-08	53.7207	-4.13471e-09		54.8707	-4.51318e-08		53.7606	1.66826e-08		53.7556	3.29211e-08					3.09682	2.09e-07	5.37666	2.843e-07
53.7606	1.08485e-08	53.7806	-5.50183e-08	53.7606	-4.35304e-09		54.9107	-4.45728e-08		53.8006	1.694e-08		53.7953	3.33036e-08					3.09999	2.103e-07	5.38115	2.845e-07
53.8007	9.42718e-09	53.8206	-5.35677e-08	53.8009	-3.91591e-09		54.9506	-4.15768e-08		53.8406	1.66265e-08		53.8353	3.42941e-08					3.10264	2.092e-07	5.38465	2.846e-07
53.8407	9.47186e-09	53.8607	-5.44875e-08	53.8407	-4.3541e-09		54.9906	-4.04028e-08		53.8806	1.954e-08		53.8753	3.51057e-08					3.10467	2.098e-07	5.38867	2.848e-07
53.8807	9.39355e-09	53.9007	-5.40002e-08	53.8819	-4.07415e-09		55.0307	-4.07938e-08		53.9207	1.66514e-08		53.9153	3.57652e-08					3.10662	2.082e-07	5.39262	2.846e-07
53.9209	8.23619e-09	53.9406	-5.63632e-08	53.9207	-4.46532e-09		55.0707	-4.11148e-08		53.9614	1.63329e-08		53.9553	3.75767e-08					3.10866	2.07e-07	5.39688	2.85e-07
53.9606	7.68893e-09	53.9807	-5.42782e-08	53.9609	-4.34049e-09		55.1108	-4.15988e-08		54.0007	1.90554e-08		53.9953	3.57502e-08					3.11066	2.067e-07	5.40063	2.844e-07
54.002	8.59237e-09	54.0215	-5.3755e-08	54.0006	-4.3465e-09		55.1506	-4.38828e-08		54.0408	1.62988e-08		54.0354	3.61747e-08					3.11289	2.081e-07	5.40468	2.85e-07
54.0407	8.28129e-09	54.0607	-5.52754e-08	54.0406	-4.60029e-09		55.1915	-4.64357e-08		54.0807	1.55173e-08		54.0758	3.61513e-08					3.11719	2.074e-07	5.40883	2.854e-07
54.0807	9.07898e-09	54.1012	-5.17562e-08	54.0807	-4.53063e-09		55.2307	-4.38418e-08		54.1206	1.72008e-08		54.1154	3.44447e-08					3.11868	2.101e-07	5.41292	2.848e-07
54.1207	9.24466e-09	54.1406	-5.34711e-08	54.1206	-4.57904e-09		55.2707	-4.23168e-08		54.1607	1.64312e-08		54.1553	3.48612e-08					3.12066	2.084e-07	5.41663	2.852e-07
54.1606	9.09036e-09	54.1807	-4.96429e-08	54.1608	-4.47913e-09		55.3107	-4.27088e-08		54.2006	1.52097e-08		54.1953	3.44898e-08					3.12268	2.063e-07	5.42063	2.844e-07
54.2006	8.33304e-09	54.2207	-4.91699e-08	54.2006	-4.55391e-09		55.3507	-4.12999e-08		54.2409	1.52682e-08		54.2353	3.25583e-08					3.12466	2.073e-07	5.42484	2.852e-07
54.2406	8.87672e-09	54.2607	-5.47345e-08	54.2414	-4.51901e-09		55.3907	-4.04289e-08		54.2807	1.65706e-08		54.2753	3.31348e-08					3.12662	2.082e-07	5.42914	2.85e-07
54.2808	8.34038e-09	54.3009	-5.42984e-08	54.2806	-4.46479e-09		55.4306	-4.13929e-08		54.3222	1.64061e-08		54.3153	3.37993e-08					3.12883	2.05e-07	5.43263	2.853e-07
54.3206	6.7121e-09	54.3406	-5.32414e-08	54.3207	-4.60599e-09		55.4721	-4.30456e-08		54.3607	1.83426e-08		54.3554	3.39218e-08					3.13268	2.047e-07	5.43667	2.844e-07
54.3614	6.25265e-09	54.3823	-4.96688e-08	54.3606	-4.37882e-09		55.5107	-4.09249e-08		54.4009	1.8796e-08		54.3961	3.30124e-08					3.13463	2.094e-07	5.44075	2.841e-07
54.4006	7.46747e-09	54.4207	-5.2193e-08	54.4007	-4.26641e-09		55.5509	-4.34658e-08		54.4406	1.88155e-08		54.4354	3.19788e-08					3.13663	2.085e-07	5.44465	2.85e-07
54.4406	6.64415e-09	54.4608	-4.99689e-08	54.4406	-4.30618e-09		55.5906	-4.25969e-08		54.4806	1.5849e-08		54.4753	3.18223e-08					3.13862	2.096e-07	5.44863	2.861e-07
54.4807	7.55183e-09	54.5006	-5.08559e-08	54.4807	-4.48914e-09		55.6306	-4.45559e-08		54.5207	1.68584e-08		54.5153	3.19429e-08					3.14062	2.096e-07	5.45266	2.859e-07
54.5206	8.23052e-09	54.5407	-5.49837e-08	54.522	-4.60645e-09		55.6707	-4.46239e-08		54.5607	1.52559e-08		54.5553	2.93454e-08					3.14263	2.082e-07	5.45683	2.86e-07
54.5607	8.0672e-09	54.5806	-5.37523e-08	54.5607	-4.62403e-09		55.7106	-4.52329e-08		54.6009	1.58994e-08		54.5953	2.96369e-08					3.14478	2.077e-07	5.46068	2.866e-07
54.6006	7.70389e-09	54.6206	-5.31161e-08	54.6009	-4.48723e-09		55.7508	-4.22859e-08		54.6407	1.49798e-08		54.6353	3.15884e-08					3.14877	2.026e-07	5.46469	2.872e-07
54.642	6.29333e-09	54.6608	-5.26256e-08	54.6407	-4.50674e-09		55.7907	-4.20569e-08		54.6817	1.57813e-08		54.6753	3.16619e-08					3.15063	2.033e-07	5.46867	2.859e-07
54.6806	6.13726e-09	54.7006	-5.24678e-08	54.6806	-4.66837e-09		55.832	-4.05687e-08		54.7207	1.62248e-08		54.7161	3.02155e-08					3.15267	2.081e-07	5.47413	2.862e-07
54.7209	6.09591e-09	54.7417	-4.94479e-08	54.7207	-4.81084e-09		55.8706	-3.94309e-08		54.7607	1.40562e-08		54.7555	3.1278e-08					3.15466	2.089e-07	5.47663	2.874e-07
54.7607	6.65563e-09	54.7807	-5.4305e-08	54.7606	-4.32744e-09		55.9109	-4.04759e-08		54.8006	1.54127e-08		54.7953	3.02665e-08					3.15666	2.078e-07	5.48067	2.861e-07
54.8007	6.52831e-09	54.8206	-5.19496e-08	54.801	-4.74612e-09		55.9506	-4.01979e-08		54.8406	1.49092e-08		54.8353	2.9851e-08					3.15866	2.098e-07	5.48468	2.858e-07
54.8407	7.57e-09	54.8606	-5.44831e-08	54.8407	-4.55962e-09		55.9907	-4.19289e-08		54.8807	1.81106e-08		54.8753	3.02865e-08					3.16213	2.087e-07	5.48997	2.865e-07
54.8807	6.55368e-09	54.9007	-5.27445e-08	54.882	-4.40108e-09		56.0307	-4.06909e-08		54.9206	1.74531e-08		54.9153	3.193e-08					3.16468	2.068e-07	5.49267	2.869e-07
54.9209	7.50233e-09	54.9407	-5.23771e-08	54.9207	-4.40057e-09		56.0706	-4.1427e-08		54.9615	1.92206e-08		54.9553	3.02935e-08					3.16667	2.075e-07	5.49663	2.866e-07
54.9607	7.89205e-09	54.9806	-5.44009e-08	54.9607	-4.52341e-09		56.1108	-4.46809e-08		55.0007	1.7381e-08		54.9953	3.0243e-08					3.16866	2.078e-07	5.50066	2.863e-07
55.0018	7.89854e-09	55.0215	-5.25858e-08	55.0006	-4.76136e-09		56.1507	-4.2032e-08		55.0411	1.61565e-08		55.0354	3.04945e-08					3.17066	2.08e-07	5.50582	2.87e-07
55.0406	7.52943e-09	55.0606	-5.36246e-08	55.0407	-4.38453e-09		56.1914	-4.22099e-08		55.0807	1.731e-08		55.0758	3.09581e-08					3.17267	2.092e-07	5.50867	2.863e-07
55.0807	8.76411e-09	55.1011	-5.48005e-08	55.0807	-4.47083e-09		56.2306	-3.9813e-08		55.1206	1.80794e-08		55.1153	3.14026e-08					3.17462	2.079e-07	5.51263	2.868e-07
55.1207	9.9258e-09	55.1406	-5.27714e-08	55.1206	-4.53391e-09		56.2707	-3.8561e-08		55.1606	1.73789e-08		55.1553	3.00381e-08					3.17801	2.068e-07	5.51666	2.857e-07
55.1607	1.00715e-08	55.1806	-5.0932e-08	55.1608	-4.84629e-09		56.3106	-4.0933e-08		55.2007	1.89484e-08		55.1953	3.20556e-08					3.18067	2.076e-07	5.52148	2.85e-07
55.2007	1.01412e-08	55.2207	-5.39207e-08	55.2007	-4.39313e-09		56.3507	-4.279e-08		55.2409	1.89478e-08		55.2353	3.25091e-08					3.18268	2.067e-07	5.52478	2.864e-07
55.2406	9.22586e-09	55.2607	-5.49853e-08	55.2414	-4.44418e-09		56.3907	-4.4958e-08		55.2806	1.66083e-08		55.2753	3.04516e-08					3.18466	2.07e-07	5.52863	2.87e-07
55.2808	7.91252e-09	55.3009	-5.45827e-08	55.2807	-4.44567e-09		56.4307	-4.7198e-08		55.3223	1.54678e-08		55.3153	3.03231e-08					3.18662	2.083e-07	5.53262	2.866e-07
55.3207	9.04822e-09	55.3406	-5.28649e-08	55.3207	-4.43577e-09		56.4721	-4.75428e-08		55.3606	1.66272e-08		55.3554	2.93416e-08					3.18866	2.075e-07	5.53741	2.865e-07
55.3614	8.71678e-09	55.3822	-5.12387e-08	55.3607	-4.37078e-09		56.5106	-4.9015e-08		55.4009	1.90397e-08		55.3961	2.94372e-08					3.19083	2.088e-07	5.54063	2.853e-07
55.4007	7.68259e-09	55.4207	-5.2531e-08	55.4007	-4.38481e-09		56.5509	-4.852e-08		55.4407	1.99762e-08		55.4355	3.02647e-08					3.19391	2.09e-07	5.54469	2.851e-07
55.4406	7.88429e-09	55.4609	-5.10812e-08	55.4406	-4.55481e-09		56.5906	-4.7657e-08		55.4807	1.84016e-08		55.4753	2.98682e-08					3.19664	2.078e-07	5.54862	2.868e-07
55.4807	9.37997e-09	55.5006	-4.88978e-08	55.4807	-4.37732e-09		56.6306	-4.747e-08		55.5206	1.77311e-08		55.5153	3.09017e-08					3.19863	2.088e-07	5.55286	2.857e-07
55.5207	8.93965e-09	55.5407	-5.63024e-08	55.522	-4.28916e-09		56.6706	-4.81e-08		55.5606	1.77196e-08		55.5553	3.01232e-08					3.20062	2.104e-07	5.55663	2.865e-07
55.5607	9.31134e-09	55.5807	-5.6031e-08	55.5606	-4.46424e-09		56.7106	-5.1553e-08		55.6009	1.5852e-08		55.5953	3.04197e-08					3.20267	2.104e-07	5.56067	2.861e-07
55.6007	9.13802e-09	55.6207	-5.80293e-08	55.6009	-4.22682e-09		56.7508	-5.1469e-08		55.6406	1.68105e-08		55.6353	3.07042e-08					3.20466	2.086e-07	5.56468	2.866e-07
55.6421	7.99845e-09	55.6608	-5.37227e-08	55.6406	-4.08694e-09		56.7907	-5.3565e-08		55.6816	1.6286e-08		55.6754	3.19647e-08					3.20681	2.076e-07	5.56893	2.862e-07
55.6806	8.6264e-09	55.7006	-5.19705e-08	55.6807	-4.3492e-09		56.832	-5.21979e-08		55.7206	1.98564e-08		55.7161	3.24703e-08					3.21114	2.052e-07	5.57262	2.864e-07
55.7209	8.08504e-09	55.7416	-5.18386e-08	55.7206	-4.44279e-09		56.8706	-5.14061e-08		55.7606	1.77539e-08		55.7555	3.37808e-08					3.21264	2.06e-07	5.57668	2.863e-07
55.7607	6.52376e-09	55.7807	-5.43238e-08	55.7607	-4.59029e-09		56.9107	-5.10761e-08		55.8007	1.73614e-08		55.7953	3.27753e-08					3.21466	2.087e-07	5.58086	2.863e-07
55.8007	7.69145e-09	55.8206	-5.50932e-08	55.801	-4.67552e-09		56.9507	-5.04631e-08		55.8407	1.81218e-08		55.8353	3.23928e-08					3.21666	2.065e-07	5.58485	2.863e-07
55.8407	7.89213e-09	55.8606	-5.20682e-08	55.8407	-4.71348e-09		56.9907	-4.88451e-08		55.8807	1.66493e-08		55.8753	3.24543e-08					3.21866	2.083e-07	5.58868	2.846e-07
55.8807	8.64582e-09	55.9007	-5.00168e-08	55.8817	-4.935e-09		57.0307	-5.17791e-08		55.9207	1.58788e-08		55.9153	3.20748e-08					3.22066	2.076e-07	5.59266	2.866e-07
55.9208	8.56948e-09	55.9406	-5.60294e-08	55.9207	-4.55785e-09		57.0707	-4.91501e-08		55.9622	1.70452e-08		55.9553	3.26213e-08					3.22286	2.063e-07	5.59688	2.863e-07
55.9606	8.2632e-09	55.9807	-5.55077e-08	55.9606	-4.5978e-09		57.1108	-4.99141e-08		56.0007	1.42847e-08		55.9953	3.37598e-08					3.22667	2.073e-07	5.60064	2.854e-07
56.002	9.74863e-09	56.0222	-5.40919e-08	56.0007	-4.50096e-09		57.1506	-5.29461e-08		56.0411	1.42242e-08		56.0354	3.30054e-08					3.22867	2.073e-07	5.60464	2.854e-07
56.0406	8.91657e-09	56.0606	-5.24833e-08	56.0406	-4.66736e-09		57.1912	-5.1009e-08		56.0807	1.40796e-08		56.0758	3.34119e-08					3.23067	2.06e-07	5.60866	2.852e-07
56.0807	8.75125e-09	56.1011	-5.31176e-08	56.0806	-4.40473e-09		57.2306	-4.95561e-08		56.1206	1.65151e-08		56.1153	3.34934e-08					3.23267	2.038e-07	5.6128	2.854e-07
56.1206	9.13094e-09	56.1407	-5.32949e-08	56.1207	-4.56285e-09		57.2712	-5.041e-08		56.1607	1.44856e-08		56.1553	3.25299e-08					3.23466	2.048e-07	5.61687	2.863e-07
56.1607	9.38862e-09	56.1807	-5.19812e-08	56.1608	-4.48923e-09		57.3107	-5.11771e-08		56.2007	1.7669e-08		56.1953	3.30554e-08					3.23666	2.065e-07	5.62068	2.85e-07
56.2007	9.7643e-09	56.2207	-5.42034e-08	56.2007	-4.62826e-09		57.3507	-4.64771e-08		56.2409	1.54245e-08		56.2353	3.32189e-08					3.23956	2.043e-07	5.62464	2.845e-07
56.2407	9.69699e-09	56.2606	-5.18048e-08	56.2413	-4.64115e-09		57.3906	-4.67581e-08		56.2806	1.465e-08		56.2753	3.06804e-08					3.24264	2.054e-07	5.62876	2.847e-07
56.2809	8.98964e-09	56.3009	-5.37287e-08	56.2807	-4.62474e-09		57.4307	-4.26341e-08		56.3222	1.88554e-08		56.3153	3.09169e-08					3.24467	2.038e-07	5.63264	2.862e-07
56.3206	7.51437e-09	56.3406	-5.1162e-08	56.3206	-4.56596e-09		57.4721	-4.52679e-08		56.3607	1.95799e-08		56.3554	3.01425e-08					3.24662	2.036e-07	5.63667	2.856e-07
56.3613	7.86392e-09	56.3823	-5.43951e-08	56.3606	-4.42546e-09		57.5106	-4.26471e-08		56.4009	1.68844e-08		56.3961	3.0775e-08					3.24862	2.026e-07	5.64067	2.855e-07
56.4007	8.23573e-09	56.4207	-5.49585e-08	56.4006	-4.23267e-09		57.5509	-3.84451e-08		56.4407	1.63258e-08		56.4353	3.23205e-08					3.25066	2.03e-07	5.64609	2.863e-07
56.4407	7.96042e-09	56.4607	-5.50735e-08	56.4407	-4.3016e-09		57.5907	-3.71452e-08		56.4807	1.63313e-08		56.4753	2.719e-08					3.25267	2.023e-07	5.64863	2.859e-07
56.4807	8.2531e-09	56.5007	-5.03653e-08	56.4807	-4.48672e-09		57.6307	-3.54182e-08		56.5207	1.61258e-08		56.5153	2.33245e-08					3.25612	2.014e-07	5.65263	2.859e-07
56.5206	7.86079e-09	56.5406	-5.45867e-08	56.522	-4.47173e-09		57.6707	-3.53112e-08		56.5607	1.80982e-08		56.5553	2.3252e-08					3.25888	2.032e-07	5.65666	2.867e-07
56.5606	8.49248e-09	56.5807	-5.6553e-08	56.5606	-4.41875e-09		57.7106	-3.01362e-08		56.6008	1.67777e-08		56.5953	2.03345e-08					3.26063	2.028e-07	5.66223	2.866e-07
56.6007	9.95616e-09	56.6206	-5.66376e-08	56.6008	-4.24226e-09		57.7509	-2.80931e-08		56.6407	1.79172e-08		56.6353	1.8431e-08					3.26267	2.038e-07	5.66465	2.863e-07
56.642	9.4106e-09	56.6608	-5.42903e-08	56.6407	-4.38706e-09		57.7906	-2.38152e-08		56.6816	1.84916e-08		56.6754	1.69656e-08					3.26466	2.01e-07	5.66862	2.87e-07
56.6807	9.47553e-09	56.7007	-5.00908e-08	56.6806	-4.31073e-09		57.832	-2.2626e-08		56.7206	1.84381e-08		56.716	1.48011e-08					3.26666	2.035e-07	5.67266	2.862e-07
56.7209	9.35318e-09	56.7416	-5.67165e-08	56.7206	-4.34717e-09		57.8707	-2.27632e-08		56.7607	1.85326e-08		56.7555	1.48906e-08					3.26879	2.038e-07	5.67767	2.859e-07
56.7607	8.7769e-09	56.7807	-5.77657e-08	56.7607	-4.29667e-09		57.9109	-2.16152e-08		56.8006	2.0418e-08		56.7953	1.33981e-08					3.27199	2.073e-07	5.68069	2.863e-07
56.8007	9.65458e-09	56.8207	-5.34839e-08	56.8009	-4.59466e-09		57.9507	-2.11302e-08		56.8406	1.96365e-08		56.8353	1.54166e-08					3.27467	2.08e-07	5.68468	2.856e-07
56.8407	9.78427e-09	56.8607	-5.41949e-08	56.8407	-4.32824e-09		57.9906	-2.05402e-08		56.8806	2.1108e-08		56.8753	1.51431e-08					3.27663	2.087e-07	5.68866	2.853e-07
56.8807	9.39096e-09	56.9007	-5.24451e-08	56.8819	-4.30839e-09		58.0307	-1.90152e-08		56.9206	1.75924e-08		56.9153	1.40576e-08					3.27862	2.078e-07	5.69359	2.865e-07
56.9209	9.21159e-09	56.9407	-5.58442e-08	56.9207	-4.46116e-09		58.0706	-1.79992e-08		56.9622	1.86929e-08		56.9553	1.18102e-08					3.28066	2.062e-07	5.69664	2.854e-07
56.9607	8.94033e-09	56.9807	-5.47632e-08	56.9606	-4.28187e-09		58.1108	-1.81742e-08		57.0007	1.61044e-08		56.9953	1.29487e-08					3.28267	2.082e-07	5.70066	2.854e-07
57.0019	9.19278e-09	57.0221	-5.48618e-08	57.0007	-4.27268e-09		58.1506	-1.59512e-08		57.0408	1.80088e-08		57.0354	1.12552e-08					3.28491	2.031e-07	5.70463	2.852e-07
57.0407	8.8537e-09	57.0606	-4.89756e-08	57.0407	-4.49137e-09		58.1914	-1.51951e-08		57.0806	1.67173e-08		57.0758	1.08507e-08					3.28888	2.038e-07	5.70925	2.867e-07
57.0807	8.72938e-09	57.1011	-4.46612e-08	57.0806	-4.52934e-09		58.2307	-1.40712e-08		57.1207	1.67448e-08		57.1153	1.13172e-08					3.29067	2.054e-07	5.71268	2.859e-07
57.1206	9.37508e-09	57.1407	-4.15809e-08	57.1207	-3.56201e-09		58.2706	-1.41462e-08		57.1607	1.61372e-08		57.1553	9.82372e-09					3.29268	2.043e-07	5.71667	2.857e-07
57.1606	8.31276e-09	57.1807	-3.75743e-08	57.1608	-2.32838e-09		58.3107	-1.42782e-08		57.2006	1.47247e-08		57.1953	1.02042e-08					3.29462	2.061e-07	5.72062	2.866e-07
57.2006	7.32745e-09	57.2206	-3.11949e-08	57.2007	-1.81365e-09		58.3506	-1.43743e-08		57.2409	1.58842e-08		57.2353	1.09837e-08					3.29666	2.047e-07	5.72497	2.848e-07
57.2406	7.55113e-09	57.2607	-2.78731e-08	57.2413	-1.63349e-09		58.3906	-1.49333e-08		57.2807	5.97765e-09		57.2753	1.01623e-08					3.29862	2.065e-07	5.72868	2.841e-07
57.2808	7.84979e-09	57.3008	-2.75746e-08	57.2806	-1.41809e-09		58.4306	-1.48863e-08		57.3222	-1.22907e-10		57.3153	1.02798e-08					3.30084	2.067e-07	5.73262	2.848e-07
57.3207	8.31049e-09	57.3407	-2.90416e-08	57.3211	-1.17005e-09		58.4721	-1.42061e-08		57.3606	-3.24442e-09		57.3555	9.64029e-09					3.30472	2.078e-07	5.73662	2.845e-07
57.3614	7.30806e-09	57.3822	-2.5173e-08	57.3606	-1.27479e-09		58.5107	-1.60443e-08		57.4007	-2.97795e-09		57.3959	8.59884e-09					3.30667	2.047e-07	5.7409	2.857e-07
57.4006	7.46287e-09	57.4206	-2.45196e-08	57.4006	-1.1153e-09		58.5509	-1.32412e-08		57.4407	-4.14849e-09		57.4355	9.67031e-09					3.30866	2.059e-07	5.74469	2.861e-07
57.4411	6.63347e-09	57.4609	-2.26219e-08	57.4406	-9.1261e-10		58.5906	-1.46403e-08		57.4806	-5.31102e-09		57.4753	1.13568e-08					3.31066	2.043e-07	5.74866	2.841e-07
57.4807	5.67524e-09	57.5006	-2.17649e-08	57.4807	-7.47903e-10		58.6307	-1.48553e-08		57.5207	-6.04955e-09		57.5153	1.03253e-08					3.31263	2.035e-07	5.75279	2.852e-07
57.5207	6.41892e-09	57.5407	-2.19831e-08	57.522	-5.64971e-10		58.6707	-1.43753e-08		57.5606	-7.44009e-09		57.5553	8.01684e-09					3.31462	2.045e-07	5.75729	2.854e-07
57.5607	6.49661e-09	57.5807	-2.03237e-08	57.5607	-5.01195e-10		58.7106	-1.41383e-08		57.6008	-6.74262e-09		57.5953	6.92036e-09					3.31681	2.05e-07	5.76062	2.858e-07
57.6007	6.36929e-09	57.6206	-2.03323e-08	57.6009	-4.41526e-10		58.7509	-1.26263e-08		57.6406	-6.19315e-09		57.6353	7.29787e-09					3.32068	2.045e-07	5.76468	2.851e-07
57.6421	6.48772e-09	57.6609	-1.88698e-08	57.6406	-4.26116e-10		58.7906	-1.45833e-08		57.6816	-7.4617e-09		57.6753	7.10138e-09					3.32267	2.047e-07	5.76886	2.857e-07
57.6807	5.44566e-09	57.7006	-1.79512e-08	57.6806	-4.89198e-10		58.8319	-1.39151e-08		57.7206	-7.74622e-09		57.7161	7.22096e-09					3.32466	2.072e-07	5.77269	2.857e-07
57.7209	6.51231e-09	57.7416	-1.89856e-08	57.7207	-4.9963e-10		58.8706	-1.46033e-08		57.7607	-6.83775e-09		57.7554	5.71641e-09					3.32666	2.016e-07	5.77667	2.863e-07
57.7607	6.58003e-09	57.7807	-1.8946e-08	57.7607	-4.45892e-10		58.9107	-1.34053e-08		57.8007	-6.38629e-09		57.7953	6.59992e-09					3.32862	2.07e-07	5.78066	2.849e-07
57.8006	5.56073e-09	57.8206	-1.67162e-08	57.8009	-2.44291e-10		58.9507	-1.12153e-08		57.8407	-5.20882e-09		57.8353	6.84044e-09					3.33066	2.093e-07	5.78484	2.848e-07
57.8407	5.25341e-09	57.8607	-1.71617e-08	57.8407	-3.37784e-10		58.9906	-1.12453e-08		57.8807	-4.43635e-09		57.8753	6.63195e-09					3.33413	2.057e-07	5.78864	2.846e-07
57.8806	5.2161e-09	57.9007	-1.70871e-08	57.8819	3.10002e-11		59.0306	-1.04224e-08		57.9207	-3.33289e-09		57.9153	6.11446e-09					3.33667	2.066e-07	5.79262	2.864e-07
57.9209	5.54474e-09	57.9407	-1.55413e-08	57.9207	-4.4967e-12		59.0707	-1.19054e-08		57.9621	-5.47344e-09		57.9553	5.85297e-09					3.33867	2.037e-07	5.79662	2.862e-07
57.9607	4.60346e-09	57.9806	-1.57923e-08	57.9607	-5.53379e-11		59.1108	-1.19003e-08		58.0007	-4.42795e-09		57.9953	7.03149e-09					3.34062	2.046e-07	5.80219	2.859e-07
58.0016	4.70197e-09	58.0222	-1.41493e-08	58.0007	-5.70392e-11		59.1506	-1.15234e-08		58.0411	-4.45549e-09		58.0354	6.69701e-09					3.34267	2.051e-07	5.80465	2.858e-07
58.0407	4.93583e-09	58.0606	-1.41832e-08	58.0407	3.80096e-11		59.1914	-1.07583e-08		58.0806	-5.76602e-09		58.0758	7.18155e-09					3.34466	2.07e-07	5.80862	2.854e-07
58.0807	4.70052e-09	58.1008	-1.2523e-08	58.0807	1.85258e-10		59.2306	-1.06364e-08		58.1207	-4.70555e-09		58.1153	6.10903e-09					3.34682	2.045e-07	5.81266	2.844e-07
58.1207	5.5362e-09	58.1407	-1.26804e-08	58.1206	2.74729e-10		59.2706	-8.43938e-09		58.1607	-5.21309e-09		58.1553	6.93854e-09					3.35001	2.076e-07	5.81797	2.854e-07
58.1606	5.3549e-09	58.1807	-1.10954e-08	58.1608	1.30101e-11		59.3106	-7.84439e-09		58.2007	-5.80762e-09		58.1953	7.96805e-09					3.35264	2.044e-07	5.82077	2.845e-07
58.2006	5.45658e-09	58.2207	-1.15137e-08	58.2007	3.69875e-10		59.3507	-6.58239e-09		58.2409	-6.58316e-09		58.2353	6.47856e-09					3.35467	2.066e-07	5.82468	2.863e-07
58.2407	5.58426e-09	58.2606	-1.14839e-08	58.2413	1.32892e-10		59.3907	-5.78439e-09		58.2807	-7.22069e-09		58.2753	5.97208e-09					3.35662	2.079e-07	5.82866	2.854e-07
58.2808	5.33493e-09	58.3008	-1.00229e-08	58.2807	2.30572e-10		59.4307	-6.3244e-09		58.3222	-7.02124e-09		58.3153	5.40259e-09					3.35866	2.086e-07	5.83418	2.857e-07
58.3206	5.67964e-09	58.3407	-1.01283e-08	58.3207	3.20041e-10		59.472	-6.0232e-09		58.3607	-6.38475e-09		58.3554	5.19311e-09					3.36062	2.078e-07	5.83664	2.857e-07
58.3614	5.60219e-09	58.3822	-9.19574e-09	58.3607	8.73996e-11		59.5107	-7.64541e-09		58.4008	-6.76229e-09		58.3961	4.74968e-09					3.36287	2.076e-07	5.84066	2.857e-07
58.4007	4.803e-09	58.4207	-1.01184e-08	58.4006	1.4771e-10		59.5508	-7.1544e-09		58.4407	-5.66782e-09		58.4353	5.17413e-09					3.36664	2.058e-07	5.84468	2.854e-07
58.4407	3.99769e-09	58.4608	-8.25501e-09	58.4406	1.11359e-10		59.5907	-5.40442e-09		58.4807	-6.02335e-09		58.4753	6.29664e-09					3.36863	2.089e-07	5.84954	2.861e-07
58.4807	3.78337e-09	58.5007	-8.706e-09	58.4806	4.73773e-11		59.6307	-5.51543e-09		58.5206	-5.09789e-09		58.5153	5.99716e-09					3.37066	2.09e-07	5.85268	2.858e-07
58.5207	3.93606e-09	58.5407	-9.58982e-09	58.522	1.06648e-10		59.6706	-6.15744e-09		58.5607	-3.82742e-09		58.5553	4.90267e-09					3.37263	2.085e-07	5.85667	2.853e-07
58.5607	3.72374e-09	58.5806	-9.36403e-09	58.5607	2.28473e-10		59.7107	-5.21344e-09		58.6009	-4.25696e-09		58.5953	5.88518e-09					3.37466	2.076e-07	5.86066	2.848e-07
58.6007	4.19043e-09	58.6207	-9.44626e-09	58.6009	5.77428e-11		59.7509	-6.03841e-09		58.6407	-4.04149e-09		58.6353	5.62869e-09					3.37666	2.084e-07	5.86524	2.861e-07
58.642	3.60587e-09	58.6608	-1.06941e-08	58.6407	6.90109e-11		59.7907	-5.37145e-09		58.6814	-4.20303e-09		58.6753	5.87221e-09					3.37882	2.061e-07	5.86869	2.859e-07
58.6807	3.1758e-09	58.7007	-9.1243e-09	58.6807	1.5605e-10		59.8317	-3.8493e-09		58.7207	-3.19955e-09		58.7161	6.23478e-09					3.38264	2.088e-07	5.87267	2.859e-07
58.7208	3.43346e-09	58.7416	-8.83396e-09	58.7207	3.25438e-10		59.8706	-5.64746e-09		58.7606	-2.76209e-09		58.7554	5.62624e-09					3.38462	2.063e-07	5.87667	2.851e-07
58.7607	3.12917e-09	58.7806	-7.04954e-09	58.7607	3.19687e-10		59.9107	-6.71846e-09		58.8007	-4.47962e-09		58.7953	4.84474e-09					3.38666	2.056e-07	5.88113	2.854e-07
58.8006	3.35086e-09	58.8207	-9.29977e-09	58.8009	2.96467e-10		59.9507	-7.18447e-09		58.8407	-2.93915e-09		58.8353	4.68826e-09					3.38866	2.067e-07	5.88465	2.845e-07
58.8407	2.72354e-09	58.8606	-1.00788e-08	58.8406	6.60861e-11		59.9906	-7.14048e-09		58.8807	-1.12969e-09		58.8753	5.14177e-09					3.39062	2.098e-07	5.88862	2.848e-07
58.8806	2.45924e-09	58.9007	-8.21221e-09	58.8818	1.40662e-10		60.0307	-6.17148e-09		58.9206	-2.56522e-09		58.9153	4.55328e-09					3.39267	2.081e-07	5.89262	2.85e-07
58.9209	2.51986e-09	58.9406	-7.89362e-09	58.9207	1.25232e-10		60.0707	-6.41648e-09		58.9621	-1.71877e-09		58.9553	4.8908e-09					3.3948	2.09e-07	5.8969	2.835e-07
58.9607	2.7976e-09	58.9807	-7.35105e-09	58.9606	-1.13618e-10		60.1108	-5.63847e-09		59.0007	-2.69129e-09		58.9953	4.79131e-09					3.39864	2.081e-07	5.90068	2.83e-07
59.0016	2.17412e-09	59.0222	-9.20086e-09	59.0006	-6.21289e-11		60.1506	-5.4595e-09		59.041	-2.81682e-09		59.0354	4.32683e-09					3.40067	2.085e-07	5.90468	2.835e-07
59.0406	1.62798e-09	59.0607	-8.3123e-09	59.0407	-4.07016e-11		60.1914	-6.40039e-09		59.0807	-2.81435e-09		59.0757	4.78237e-09					3.40267	2.069e-07	5.90878	2.834e-07
59.0806	1.84066e-09	59.1008	-7.59215e-09	59.0807	2.32972e-11		60.2306	-7.31051e-09		59.1207	-2.04289e-09		59.1153	3.49185e-09					3.40462	2.08e-07	5.91286	2.828e-07
59.1206	2.11935e-09	59.1407	-7.87354e-09	59.1207	2.06591e-12		60.2706	-8.36552e-09		59.1607	-2.79042e-09		59.1553	3.01936e-09					3.40662	2.063e-07	5.91667	2.839e-07
59.1606	1.64203e-09	59.1806	-8.05015e-09	59.1608	4.96789e-11		60.3107	-7.81152e-09		59.2006	-2.76195e-09		59.1953	2.39488e-09					3.40866	2.063e-07	5.92066	2.841e-07
59.2007	1.74571e-09	59.2207	-6.41238e-09	59.2007	5.54534e-11		60.3507	-5.34452e-09		59.2409	-2.93949e-09		59.2353	2.55439e-09					3.41152	2.056e-07	5.92484	2.847e-07
59.2406	1.4774e-09	59.2606	-7.60259e-09	59.2413	-6.21004e-11		60.3907	-6.02653e-09		59.2807	-3.75902e-09		59.2753	1.9439e-09					3.41473	2.045e-07	5.92914	2.853e-07
59.2808	9.84061e-10	59.3009	-7.68968e-09	59.2807	4.80909e-11		60.4306	-4.57754e-09		59.3222	-3.30557e-09		59.3153	1.53541e-09					3.41666	2.021e-07	5.93267	2.858e-07
59.3207	1.45177e-09	59.3407	-7.30305e-09	59.3206	2.10101e-10		60.4721	-7.31332e-09		59.3607	-2.98209e-09		59.3554	1.51393e-09					3.41866	2.082e-07	5.93662	2.864e-07
59.3613	7.45346e-10	59.3823	-6.16328e-09	59.3607	2.37828e-10		60.5106	-7.58555e-09		59.4007	-3.37762e-09		59.3959	1.66449e-09					3.42062	2.07e-07	5.94078	2.857e-07
59.4007	5.87137e-10	59.4206	-6.44668e-09	59.4006	1.26779e-10		60.5508	-6.50554e-09		59.4407	-2.67715e-09		59.4353	2.80295e-09					3.42267	2.061e-07	5.94469	2.865e-07
59.4406	1.08883e-09	59.4608	-6.05775e-09	59.4406	1.75027e-10		60.5907	-5.82055e-09		59.4807	-1.26169e-09		59.4753	2.86847e-09					3.42466	2.055e-07	5.94867	2.87e-07
59.4806	4.62515e-10	59.5007	-5.54553e-09	59.4806	6.44261e-11		60.6307	-5.79056e-09		59.5207	-1.05522e-09		59.5153	3.53898e-09					3.428	2.09e-07	5.95263	2.861e-07
59.5207	1.22919e-09	59.5406	-6.79254e-09	59.522	1.85796e-10		60.6706	-3.39557e-09		59.5607	-1.97675e-09		59.5553	3.29249e-09					3.43068	2.059e-07	5.95684	2.869e-07
59.5606	8.17886e-10	59.5807	-6.33558e-09	59.5606	-5.02164e-11		60.7107	-6.36357e-09		59.6008	-1.26529e-09		59.5953	2.044e-09					3.43267	2.067e-07	5.96068	2.869e-07
59.6007	1.31256e-09	59.6206	-4.45139e-09	59.6009	8.67617e-11		60.7509	-5.51455e-09		59.6406	-2.39982e-09		59.6353	1.55852e-09					3.43466	2.051e-07	5.96468	2.858e-07
59.642	1.16201e-09	59.6608	-4.05125e-09	59.6407	1.6148e-10		60.7906	-4.64259e-09		59.6816	-2.34336e-09		59.6753	2.07003e-09					3.43662	2.043e-07	5.96862	2.863e-07
59.6806	6.51943e-10	59.7007	-4.71024e-09	59.6807	3.86758e-10		60.8319	-4.0294e-09		59.7206	-2.23589e-09		59.716	2.06461e-09					3.43866	2.052e-07	5.9742	2.859e-07
59.7208	9.77595e-10	59.7416	-4.41429e-09	59.7206	1.59069e-10		60.8706	-3.8376e-09		59.7607	-2.83642e-09		59.7555	2.28907e-09					3.44087	2.038e-07	5.97675	2.854e-07
59.7607	5.84308e-10	59.7806	-3.73547e-09	59.7607	2.53036e-10		60.9106	-6.3756e-09		59.8007	-1.15495e-09		59.7953	1.68957e-09					3.44402	2.074e-07	5.98067	2.858e-07
59.8007	5.74992e-10	59.8207	-3.7433e-09	59.8009	2.94526e-10		60.9507	-4.5336e-09		59.8406	-1.49849e-09		59.8353	1.87908e-09					3.44667	2.092e-07	5.98468	2.859e-07
59.8407	1.16068e-09	59.8606	-6.03271e-09	59.8407	1.40913e-10		60.9907	-4.47061e-09		59.8806	-6.94019e-10		59.8753	2.00259e-09					3.44862	2.074e-07	5.99015	2.863e-07
59.8807	1.05336e-09	59.9006	-4.50454e-09	59.8819	-5.42418e-11		61.0306	-4.04262e-09		59.9207	-9.28552e-10		59.9153	1.28911e-09					3.45062	2.077e-07	5.99268	2.852e-07
59.9209	1.431e-09	59.9407	-4.06837e-09	59.9206	-2.32837e-10		61.0707	-3.39262e-09		59.9621	-9.30105e-10		59.9553	1.62562e-09					3.45267	2.047e-07	5.99666	2.861e-07
59.9607	1.52573e-09	59.9806	-4.24578e-09	59.9607	2.59197e-11		61.1108	-4.08761e-09		60.0006	-1.36562e-09		59.9953	2.76413e-09					3.45466	2.038e-07	6.00062	2.848e-07
60.0016	1.04924e-09	60.0222	-4.55879e-09	60.0007	2.35448e-10		61.1507	-2.45763e-09		60.041	-1.23216e-09		60.0354	3.26365e-09					3.45688	2.064e-07	6.00579	2.85e-07
60.0006	2.1648e-09	60.0007	-3.02571e-09	60.0407	-1.12478e-11		61.1915	-4.51052e-09		60.0807	-7.71686e-10		60.0757	4.10819e-09					3.46069	2.035e-07	6.00868	2.848e-07
60.0407	1.75307e-09	60.0407	-3.22448e-09	60.0806	-9.28794e-11		61.2306	-4.01665e-09		60.1206	-4.84218e-10		60.1153	3.41867e-09					3.46267	2.036e-07	6.01262	2.847e-07
60.0807	1.91534e-09	60.0806	-1.63328e-09	60.1206	-1.59212e-10		61.2706	-3.89665e-09		60.1607	-5.52752e-10		60.1553	3.27619e-09					3.46462	2.031e-07	6.01662	2.851e-07
60.1207	1.65462e-09	60.1209	-3.13981e-09	60.1608	-1.64548e-10		61.3106	-2.05366e-09		60.1606	-5.09715e-10		60.1953	4.6117e-09					3.46666	2.032e-07	6.02145	2.85e-07
60.1608	2.15189e-09	60.1607	-3.49076e-09	60.2006	-4.37768e-11		61.3507	-1.68366e-09		60.2018	2.59457e-10		60.2353	4.27721e-09					3.46866	2.036e-07	6.0247	2.85e-07
60.2007	1.76116e-09	60.2021	-5.14826e-09	60.2416	-2.01315e-11		61.3908	-2.35064e-09		60.2407	-1.07011e-09		60.2753	2.56672e-09					3.47062	2.055e-07	6.02862	2.861e-07
60.2423	1.99945e-09	60.2406	-4.48733e-09	60.2806	-1.66442e-10		61.4307	-2.34567e-09		60.2807	-1.67281e-09		60.3153	2.44524e-09					3.47282	2.027e-07	6.03266	2.868e-07
60.2807	1.94571e-09	60.2809	-4.97886e-09	60.3206	-1.12775e-10		61.472	-1.54948e-09		60.3207	-7.22502e-10		60.3554	3.31876e-09					3.47673	2.03e-07	6.03712	2.861e-07
60.321	1.48699e-09	60.3206	-3.76285e-09	60.3606	4.65927e-11		61.5106	-6.05685e-10		60.3607	-5.64197e-10		60.396	1.37432e-09					3.47867	2.032e-07	6.04064	2.855e-07
60.3607	1.83426e-09	60.3607	-3.58858e-09	60.4007	-1.60841e-10		61.5508	-9.93658e-10		60.4007	1.80108e-10		60.4353	4.69777e-10					3.48066	2.037e-07	6.04464	2.862e-07
60.4007	1.18953e-09	60.4007	-3.15834e-09	60.4406	-3.03724e-11		61.5907	-1.46069e-09		60.4407	-5.99587e-10		60.4753	4.14288e-10	--	--			3.48267	2.04e-07	6.04862	2.866e-07
60.4407	1.21081e-09	60.4407	-2.2671e-09	60.4807	-6.59059e-11		61.6306	-2.5157e-09		60.4816	-1.00139e-09		60.5153	1.0838e-09	--	--			3.48462	2.041e-07	6.05303	2.884e-07
60.4807	1.13008e-09	60.4808	-1.42571e-09	60.5221	-2.67706e-11		61.6706	-1.89771e-09		60.5206	-2.38973e-10		60.5553	2.04031e-09	--	--			3.48666	2.05e-07	6.05664	2.859e-07
60.5208	4.35354e-10	60.5207	-2.00763e-09	60.5606	-1.8657e-10		61.7107	-8.99704e-10		60.5613	-8.50741e-10		60.5953	7.20828e-10	--	--			3.48953	2.038e-07	6.06066	2.867e-07
60.5606	1.71563e-09	60.5616	-9.63594e-10	60.6009	2.23918e-11		61.751	-8.17668e-10		60.6007	-4.34367e-10		60.6353	4.15341e-10	--	--			3.49266	2.016e-07	6.06463	2.858e-07
60.6017	1.39591e-09	60.6006	-2.40119e-09	60.6406	-1.54735e-10		61.7907	-2.53715e-10		60.6406	9.41942e-10		60.6753	1.83285e-09	--	--			3.49462	2.05e-07	6.06889	2.87e-07
60.6407	7.73174e-10	60.6406	-1.45995e-09	60.6806	1.13633e-10		61.8319	-2.07754e-09		60.6807	8.87242e-10		60.7161	1.32943e-09	--	--			3.49666	2.047e-07	6.07268	2.866e-07
60.6806	1.13545e-09	60.6806	-1.66872e-09	60.7207	1.64988e-11		61.8706	-2.32973e-09		60.7207	1.25355e-09		60.7555	1.85289e-09	--	--			3.49862	2.028e-07	6.07666	2.866e-07
60.7207	7.57722e-10	60.7207	-2.02144e-09	60.7607	4.26626e-12		61.9108	-1.28571e-09		60.7608	5.65837e-10		60.7953	1.51139e-09	--	--			3.50066	2.04e-07	6.08082	2.861e-07
60.7607	1.011e-09	60.7606	-2.79624e-09	60.8009	-1.64371e-10		61.9507	-6.13738e-10		60.8007	6.52156e-10		60.8353	2.13091e-09	--	--			3.50268	2.018e-07	6.0848	2.868e-07
60.8006	1.58027e-09	60.8007	-3.81297e-09	60.8407	-1.52799e-10		61.9907	-1.91474e-09		60.842	1.13631e-09		60.8753	1.86842e-09	--	--			3.50612	2.064e-07	6.08862	2.865e-07
60.8407	1.39354e-09	60.8421	-3.1754e-09	60.8818	-2.41957e-10		62.0307	-3.89747e-10		60.8806	2.82772e-10		60.9153	9.31931e-10	--	--			3.50869	2.072e-07	6.09266	2.866e-07
60.8815	2.05482e-09	60.8807	-2.04149e-09	60.9207	-9.8964e-11		62.0706	-5.77586e-11		60.9209	1.40605e-09		60.9553	1.46944e-09	--	--			3.51067	2.066e-07	6.09683	2.858e-07
60.9207	1.43209e-09	60.921	-1.11496e-09	60.9609	2.73698e-10		62.1108	-7.62742e-10		60.9607	-8.44624e-10		60.9953	-1.71042e-10	--	--			3.51267	2.087e-07	6.10068	2.866e-07
60.9612	8.90366e-10	60.9607	-2.23502e-09	61.0007	3.23571e-10		62.1507	-2.15976e-09		61.0007	6.69682e-10		61.0354	-6.71525e-10	--	--			3.51466	2.07e-07	6.10468	2.868e-07
61.0006	9.50637e-10	61.0006	-2.80582e-09	61.0407	4.49039e-10		62.1913	-6.71668e-10		61.0407	-5.00015e-10		61.0757	-3.53983e-10	--	--			3.51662	2.072e-07	6.10866	2.849e-07
61.0407	5.6391e-10	61.0407	-3.66754e-09	61.0807	1.95406e-10		62.2306	-2.65378e-09		61.0806	-9.53705e-10		61.1153	1.35496e-10	--	--	--	--	3.51879	2.076e-07	6.11279	2.863e-07
61.0807	-7.22816e-10	61.0806	-2.09034e-09	61.1207	4.72733e-11		62.2707	-1.47178e-09		61.1209	-8.91426e-10		61.1553	-6.6299e-10	--	--	--	--	3.52222	2.083e-07	6.11664	2.863e-07
61.1207	-1.00542e-10	61.1209	-2.85187e-09	61.1608	3.61938e-10		62.3107	5.72152e-11		61.1606	-5.70955e-11		61.1953	3.59521e-10	--	--	--	--	3.52464	2.076e-07	6.12067	2.858e-07
61.1609	2.23733e-10	61.1607	-1.46782e-09	61.2007	2.43608e-10		62.3507	7.72099e-11		61.2017	-7.5692e-10		61.2353	7.29035e-10	--	--	--	--	3.52662	2.078e-07	6.12468	2.854e-07
61.2007	3.49005e-10	61.2021	-2.39728e-09	61.2415	1.10355e-10		62.3507	-8.6691e-10		61.2407	-9.31491e-10		61.2753	-4.54516e-11	--	--	--	--	3.52866	2.065e-07	6.12958	2.853e-07
61.2422	-1.35711e-10	61.2407	-1.51036e-09	61.2806	8.0144e-11		62.3906	1.14265e-10		61.2807	-5.40186e-10		61.3153	1.28406e-09	--	--	--	--	3.53066	2.078e-07	6.13268	2.861e-07
61.2806	3.66552e-10	61.2807	-1.13911e-09	61.3206	2.30117e-11		62.4306	-2.75563e-10		61.3206	2.76124e-10		61.3554	-1.15641e-10	--	--	--	--	3.53267	2.043e-07	6.13666	2.866e-07
61.3208	2.77827e-10	61.3206	-3.8892e-10	61.3607	-8.37223e-11		62.4706	-1.94389e-10		61.3607	-2.50576e-10		61.3811	3.08325e-10	--	--	--	--	3.53491	2.085e-07	6.14066	2.858e-07
61.3606	-7.19008e-11	61.3607	-6.14646e-10	61.4007	3.83457e-11		62.5106	-1.61722e-09		61.4006	-1.50427e-09		61.4204	1.6658e-10	--	--	--	--	3.53869	2.04e-07	6.14611	2.865e-07
61.4006	9.04373e-10	61.4006	8.65555e-10	61.4407	-1.54587e-10		62.5507	-1.17405e-09		61.4407	-3.69663e-11		61.4603	2.83648e-10	--	--	--	--	3.54067	2.026e-07	6.14873	2.871e-07
61.4407	8.26647e-10	61.4407	-5.31717e-11	61.4806	-8.54185e-11		62.5921	-1.74298e-09		61.4816	1.89232e-10		61.5003	3.5271e-10	--	--	--	--	3.54268	2.051e-07	6.15262	2.872e-07
[truncated: 3,717 more rows]

## Sheet: Figure 5
5a I-t					5b R and D*						5c I-t					5d I-t			5g-imaging
[truncated: 5,004 more rows]

## Sheet: Figure S5
S5a			S5b			S5c			S5d			S5e
[truncated: 404 more rows]

## Sheet: Figure S6
S6a							S6b XRD						S6c							S6d XRD						S6e							S6f XRD
[truncated: 4,004 more rows]

## Sheet: Figure S7
S7 I-V
[truncated: 204 more rows]

[truncated: 9 more sheets: Figure S8, Figure S9, Figure S10, Figure S11, Figure S12, Figure S13, Figure S15, Figure S17, Figure S18]
